# Supplementary material for: Oriented intergrowth of the catalyst layer in membrane electrode assembly for alkaline water electrolysis
Source: Nat Commun. 2022 Dec 27;13:7956. doi: 10.1038/s41467-022-35603-9 (PMC9794718; doi:10.1038/s41467-022-35603-9)
Supplement: Supplementary file 3 — Source Data [file 41467_2022_35603_MOESM3_ESM.xlsx]

## Sheet: Figure 2
Figure 2i	Ni foil		Figure 2i	Ni foil		Figure 2i	Pt/C/Ni foil		Figure 2i	IrO2/Ni foil		Figure 2i	CoNi LDH/Ni foil		Figure 2i	CoNi LDH/Ni foil		Figure 2i	CoNiS/Ni foil		Figure 2i	CoNiS/Ni foil		Figure 2j	OER 500 mA cm-2		Figure 2j	OER 100 mA cm-2		Figure 2j	HER 500 mA cm-2		Figure 2j	HER 100 mA cm-2
Potential / V	Current density / A cm-2		Potential / V	Current density / A cm-2		Potential / V	Current density / A cm-2		Potential / V	Current density / A cm-2		Potential / V	Current density / A cm-2		Potential / V	Current density / A cm-2		Potential / V	Current density / A cm-2		Potential / V	Current density / A cm-2		Time / h	Potential / V		Time / h	Potential / V		Time / h	Potential / V		Time / h	Potential / V
1.23032	2.04389e-05		0.08817	-1.83073e-05		0.09247	-2.64136e-05		1.23038	-0.000118591		0.09583	-7.64926e-06		1.23049	-0.000309981		0.12807	-6.52606e-05		1.23094	-0.000869329		0	1.80534		0	1.53985		0	-0.45744		0	-0.28229
1.23124	2.20828e-05		0.08758	-4.91037e-05		0.09128	-8.48472e-05		1.23099	-0.000114806		0.09461	-2.01003e-05		1.2314	-0.000305611		0.12762	-0.000116953		1.23153	-0.000840743		0.08333	1.82742		0.08333	1.54353		0.08333	-0.44763		0.08333	-0.27953
1.23185	2.13836e-05		0.08699	-7.85904e-05		0.09071	-0.000136552		1.23253	-0.000115634		0.09443	-0.000192342		1.23227	-0.000301271		0.12641	-0.000153943		1.23245	-0.0008305		0.16667	1.82711		0.16667	1.54384		0.16667	-0.44517		0.16667	-0.27738
1.23277	2.16657e-05		0.08578	-0.000104084		0.08983	-0.000196261		1.23283	-0.000111985		0.09326	-0.000275668		1.23319	-0.000297085		0.12556	-0.00028816		1.23366	-0.000815655		0.25	1.82773		0.25	1.54414		0.25	-0.44333		0.25	-0.27861
1.234	2.16535e-05		0.08488	-0.000132957		0.08895	-0.000248432		1.23375	-0.000110427		0.09271	-0.000370011		1.23402	-0.000293481		0.12525	-0.000301192		1.23458	-0.000814428		0.33333	1.82466		0.33333	1.54261		0.33333	-0.44333		0.33333	-0.27554
1.2343	2.36716e-05		0.08398	-0.00015869		0.08807	-0.000309405		1.23467	-0.000105587		0.09155	-0.000458158		1.23498	-0.000289018		0.1235	-0.000341086		1.23518	-0.000793265		0.41667	1.82834		0.41667	1.54353		0.41667	-0.44395		0.41667	-0.2734
1.23522	2.14388e-05		0.08277	-0.000189078		0.08749	-0.000360135		1.2359	-0.000109555		0.09069	-0.000544159		1.2358	-0.00028497		0.12282	-0.000433995		1.2361	-0.000786518		0.5	1.82865		0.5	1.54261		0.5	-0.44456		0.5	-0.27524
1.23645	2.50947e-05		0.08248	-0.000212854		0.0863	-0.000410189		1.23651	-0.000104188		0.08982	-0.000625313		1.23686	-0.000280814		0.12169	-0.000462558		1.237	-0.000764435		0.58333	1.82589		0.58333	1.542		0.58333	-0.44425		0.58333	-0.27248
1.23737	2.17823e-05		0.08127	-0.000240458		0.08573	-0.000469936		1.23712	-0.000103538		0.08927	-0.000706406		1.23768	-0.000276045		0.12144	-0.000490771		1.23761	-0.000757933		0.66667	1.82681		0.66667	1.5423		0.66667	-0.44333		0.66667	-0.2737
1.2386	2.58553e-05		0.08068	-0.000266283		0.08484	-0.000515573		1.23804	-0.000103624		0.0884	-0.00078572		1.23851	-0.000273361		0.12196	-0.000542397		1.23883	-0.000740941		0.75	1.8265		0.75	1.54353		0.75	-0.44333		0.75	-0.27217
1.2389	2.33526e-05		0.07947	-0.000294499		0.08335	-0.000578019		1.23957	-0.000100048		0.08754	-0.000866016		1.23952	-0.000270079		0.12076	-0.000603879		1.24004	-0.00072947		0.83333	1.82589		0.83333	1.54353		0.83333	-0.4418		0.83333	-0.27401
1.23982	2.41378e-05		0.07887	-0.000316092		0.08277	-0.000623595		1.23988	-9.79866e-05		0.08637	-0.00094533		1.24035	-0.00026577		0.11947	-0.000643325		1.24095	-0.000713399		0.91667	1.82589		0.91667	1.54353		0.91667	-0.44118		0.91667	-0.27156
1.24105	2.38556e-05		0.07766	-0.000340444		0.0822	-0.000684691		1.2408	-0.000100741		0.0855	-0.00102		1.24122	-0.000261108		0.11843	-0.000677132		1.24126	-0.000710332		1	1.82313		1	1.54414		1	-0.4418		1	-0.27064
1.24197	2.72171e-05		0.07676	-0.000368784		0.08069	-0.000722968		1.24203	-9.67781e-05		0.08494	-0.00109		1.24218	-0.000258149		0.11738	-0.0007705		1.24247	-0.00069101		1.08333	1.82773		1.08333	1.54384		1.08333	-0.44149		1.08333	-0.27156
1.24289	2.40212e-05		0.07586	-0.000394792		0.08042	-0.000782715		1.24264	-0.000100299		0.08407	-0.00117		1.2431	-0.000253885		0.11678	-0.000779893		1.24338	-0.000680643		1.16667	1.82466		1.16667	1.54322		1.16667	-0.4418		1.16667	-0.27064
1.2432	2.68061e-05		0.07526	-0.000415465		0.07923	-0.000826819		1.24386	-9.38153e-05		0.0832	-0.00124		1.24397	-0.000251279		0.11622	-0.000812675		1.24398	-0.000657579		1.25	1.82589		1.25	1.54353		1.25	-0.4421		1.25	-0.27401
1.24442	2.56836e-05		0.07405	-0.000442516		0.07835	-0.00088405		1.24479	-0.000100084		0.08203	-0.00132		1.24489	-0.000247153		0.11513	-0.000918419		1.24489	-0.000643286		1.33333	1.82711		1.33333	1.54384		1.33333	-0.44118		1.33333	-0.26941
1.24503	2.87507e-05		0.07315	-0.000468831		0.07777	-0.000928952		1.2454	-9.45882e-05		0.08177	-0.00139		1.24576	-0.000243902		0.11548	-0.000932646		1.24581	-0.000642918		1.41667	1.82558		1.41667	1.54506		1.41667	-0.44026		1.41667	-0.2691
1.24657	2.9407e-05		0.07255	-0.000493245		0.07658	-0.000988208		1.24632	-9.07667e-05		0.08091	-0.00147		1.24663	-0.00023993		0.11474	-0.000958659		1.24672	-0.000621816		1.5	1.82128		1.5	1.54322		1.5	-0.44057		1.5	-0.27094
1.24687	2.80146e-05		0.07134	-0.000517352		0.07631	-0.00103		1.24693	-9.53796e-05		0.08002	-0.00152		1.24755	-0.000237538		0.11353	-0.00101		1.24733	-0.000619056		1.58333	1.82497		1.58333	1.54169		1.58333	-0.43904		1.58333	-0.26972
1.24841	3.01922e-05		0.07105	-0.00054011		0.07481	-0.00109		1.24816	-8.9773e-05		0.07916	-0.0016		1.24865	-0.000233612		0.11179	-0.00109		1.24854	-0.000596421		1.66667	1.82466		1.66667	1.5423		1.66667	-0.43965		1.66667	-0.27125
1.24871	2.94745e-05		0.07046	-0.000571639		0.07362	-0.00113		1.24908	-9.26437e-05		0.07828	-0.00166		1.24929	-0.000230591		0.11179	-0.0011		1.24945	-0.000584214		1.75	1.82619		1.75	1.542		1.75	-0.43934		1.75	-0.26941
1.24994	3.29218e-05		0.06894	-0.000587527		0.07334	-0.00118		1.25	-8.56692e-05		0.0771	-0.00173		1.25026	-0.000227662		0.11063	-0.00111		1.25005	-0.000570167		1.83333	1.82405		1.83333	1.54108		1.83333	-0.43996		1.83333	-0.27094
1.25117	2.84501e-05		0.06804	-0.000615989		0.07277	-0.00125		1.25122	-8.61232e-05		0.07684	-0.00179		1.25113	-0.000223997		0.11056	-0.00121		1.25128	-0.000562684		1.91667	1.82343		1.91667	1.54261		1.91667	-0.44026		1.91667	-0.2691
1.25178	3.28421e-05		0.06713	-0.000635802		0.07127	-0.00129		1.25184	-8.5295e-05		0.07505	-0.00186		1.252	-0.000221114		0.10914	-0.00125		1.25188	-0.000549863		2	1.82435		2	1.54322		2	-0.43904		2	-0.26818
1.25239	2.991e-05		0.06623	-0.000661872		0.07069	-0.00134		1.25276	-8.57612e-05		0.07509	-0.00193		1.25287	-0.000218277		0.1089	-0.00123		1.2531	-0.000536368		2.08333	1.82159		2.08333	1.54138		2.08333	-0.44088		2.08333	-0.27094
1.25393	3.37009e-05		0.06532	-0.000673527		0.07011	-0.00139		1.25367	-7.84064e-05		0.07422	-0.00199		1.2537	-0.000214075		0.10794	-0.00134		1.2537	-0.000527351		2.16667	1.82098		2.16667	1.54292		2.16667	-0.43842		2.16667	-0.26726
1.25454	3.12963e-05		0.06473	-0.000707817		0.06923	-0.00144		1.2549	-8.1682e-05		0.07334	-0.00205		1.25471	-0.000211852		0.10718	-0.00137		1.25523	-0.000514408		2.25	1.82282		2.25	1.54384		2.25	-0.44026		2.25	-0.26788
1.25577	3.24618e-05		0.06382	-0.000723091		0.06804	-0.0015		1.25551	-7.74618e-05		0.07246	-0.00212		1.25563	-0.000208632		0.10595	-0.00135		1.25552	-0.000494533		2.33333	1.82251		2.33333	1.54292		2.33333	-0.44088		2.33333	-0.2691
1.25638	3.2106e-05		0.06291	-0.000743211		0.06746	-0.00154		1.25674	-8.17618e-05		0.07128	-0.00218		1.25654	-0.000205718		0.10474	-0.00141		1.25644	-0.000491589		2.41667	1.82497		2.41667	1.54322		2.41667	-0.44057		2.41667	-0.26788
1.2573	3.43879e-05		0.06201	-0.000766214		0.06627	-0.00159		1.25735	-7.70446e-05		0.0704	-0.00223		1.25732	-0.000202605		0.10451	-0.00148		1.25735	-0.000478523		2.5	1.82067		2.5	1.542		2.5	-0.43842		2.5	-0.2691
1.25822	3.30384e-05		0.06111	-0.000787622		0.06569	-0.00164		1.25827	-7.87622e-05		0.06983	-0.0023		1.25838	-0.00019963		0.10449	-0.00148		1.25826	-0.000464967		2.58333	1.82159		2.58333	1.5423		2.58333	-0.43996		2.58333	-0.26695
1.25914	3.57558e-05		0.0602	-0.000804982		0.0648	-0.00168		1.25888	-7.20453e-05		0.06834	-0.00235		1.25907	-0.000197391		0.10321	-0.00148		1.25948	-0.000450429		2.66667	1.82527		2.66667	1.54169		2.66667	-0.43934		2.66667	-0.26818
1.25945	3.25661e-05		0.05899	-0.000831358		0.06392	-0.00174		1.25981	-7.48118e-05		0.06776	-0.00241		1.26026	-0.000194646		0.1021	-0.0016		1.26008	-0.00043859		2.75	1.81944		2.75	1.54322		2.75	-0.43842		2.75	-0.26726
1.26036	3.55657e-05		0.05808	-0.000846203		0.06334	-0.00179		1.26042	-7.01805e-05		0.06749	-0.00246		1.26109	-0.000191763		0.10139	-0.00161		1.2613	-0.000420372		2.83333	1.81975		2.83333	1.54292		2.83333	-0.43873		2.83333	-0.26818
1.26159	3.36089e-05		0.05748	-0.000867856		0.06184	-0.00184		1.26165	-7.56706e-05		0.06662	-0.00252		1.26191	-0.000188082		0.10087	-0.00163		1.26221	-0.000412459		2.91667	1.82251		2.91667	1.54414		2.91667	-0.43873		2.91667	-0.26849
1.26251	3.41978e-05		0.05627	-0.000886443		0.06096	-0.00189		1.26256	-6.7138e-05		0.06542	-0.00258		1.26292	-0.000186027		0.0989	-0.00174		1.26251	-0.000398596		3	1.82374		3	1.54353		3	-0.43965		3	-0.26941
1.26313	3.50565e-05		0.05597	-0.00090368		0.06037	-0.00193		1.26318	-7.23888e-05		0.06455	-0.00264		1.26375	-0.000183635		0.09937	-0.00169		1.26373	-0.000393198		3.08333	1.82128		3.08333	1.54353		3.08333	-0.43842		3.08333	-0.26788
1.26435	3.57742e-05		0.05507	-0.000922511		0.05949	-0.00198		1.2641	-6.55493e-05		0.06428	-0.00269		1.26458	-0.000181366		0.09841	-0.00165		1.26464	-0.00037271		3.16667	1.81791		3.16667	1.5423		3.16667	-0.43904		3.16667	-0.26757
1.26527	3.52467e-05		0.05416	-0.000944656		0.0586	-0.00203		1.26502	-6.82176e-05		0.06278	-0.00275		1.2655	-0.000178881		0.09776	-0.00181		1.26554	-0.000354369		3.25	1.81791		3.25	1.54077		3.25	-0.43965		3.25	-0.26849
1.2665	3.60012e-05		0.05264	-0.000968456		0.05832	-0.00207		1.26594	-6.5169e-05		0.06189	-0.00278		1.26637	-0.000176918		0.09617	-0.00186		1.26646	-0.000352467		3.33333	1.82159		3.33333	1.54384		3.33333	-0.43812		3.33333	-0.26788
1.26711	3.74304e-05		0.05234	-0.000977964		0.05745	-0.00213		1.26716	-6.50524e-05		0.06132	-0.00285		1.26715	-0.000173437		0.09643	-0.0019		1.26706	-0.000329525		3.41667	1.82098		3.41667	1.5423		3.41667	-0.43812		3.41667	-0.26941
1.26803	3.61729e-05		0.05114	-0.00101		0.05625	-0.00218		1.26777	-6.05622e-05		0.06074	-0.0029		1.26816	-0.000170355		0.09515	-0.00191		1.26828	-0.000324986		3.5	1.8176		3.5	1.54261		3.5	-0.43812		3.5	-0.26665
1.26895	3.9927e-05		0.05022	-0.00101		0.05506	-0.00223		1.2687	-6.19363e-05		0.05955	-0.00295		1.26908	-0.00016876		0.09389	-0.00197		1.26889	-0.000312963		3.58333	1.81975		3.58333	1.54537		3.58333	-0.43965		3.58333	-0.26726
1.27018	3.73814e-05		0.04932	-0.00104		0.05478	-0.00227		1.27023	-6.55432e-05		0.05835	-0.00299		1.27004	-0.000166429		0.09303	-0.00208		1.26919	-0.000302842		3.66667	1.81975		3.66667	1.542		3.66667	-0.4375		3.66667	-0.26665
1.27079	4.01233e-05		0.04872	-0.00105		0.05359	-0.00232		1.27084	-5.88569e-05		0.05778	-0.00305		1.27077	-0.000162948		0.09278	-0.00202		1.27071	-0.000279532		3.75	1.81576		3.75	1.54138		3.75	-0.4372		3.75	-0.26726
1.2714	3.73016e-05		0.04781	-0.00107		0.05301	-0.00237		1.27115	-6.32797e-05		0.05689	-0.00309		1.2716	-0.000161445		0.09161	-0.00205		1.27194	-0.000282599		3.83333	1.8173		3.83333	1.5423		3.83333	-0.43842		3.83333	-0.26542
1.27263	4.21476e-05		0.04721	-0.00109		0.05213	-0.00242		1.27207	-5.57899e-05		0.05631	-0.00314		1.27261	-0.000159022		0.09129	-0.00198		1.27253	-0.000260394		3.91667	1.82067		3.91667	1.54138		3.91667	-0.43781		3.91667	-0.26757
1.27324	3.74856e-05		0.04661	-0.00111		0.05093	-0.00247		1.2736	-6.22675e-05		0.05543	-0.00319		1.27353	-0.000156369		0.09047	-0.00201		1.27345	-0.000252051		4	1.8176		4	1.54261		4	-0.43689		4	-0.26665
1.27447	4.07367e-05		0.04508	-0.00112		0.05004	-0.00251		1.27391	-5.80104e-05		0.05423	-0.00324		1.27445	-0.000154621		0.0896	-0.00217		1.27466	-0.00023463		4.08333	1.81852		4.08333	1.54138		4.08333	-0.43781		4.08333	-0.2688
1.27539	3.83383e-05		0.04449	-0.00114		0.04916	-0.00256		1.27514	-6.09303e-05		0.05335	-0.00329		1.27523	-0.000150772		0.08881	-0.00218		1.27527	-0.000224816		4.16667	1.81914		4.16667	1.5423		4.16667	-0.4372		4.16667	-0.26818
1.27631	4.08287e-05		0.04327	-0.00115		0.04857	-0.0026		1.27575	-5.39681e-05		0.05307	-0.00333		1.2762	-0.000150772		0.08873	-0.00215		1.27618	-0.00021359		4.25	1.81699		4.25	1.5423		4.25	-0.43689		4.25	-0.26573
1.27692	4.0111e-05		0.04298	-0.00118		0.0477	-0.00266		1.27667	-5.72621e-05		0.05157	-0.00338		1.2772	-0.000147506		0.08699	-0.00213		1.27709	-0.000203346		4.33333	1.82006		4.33333	1.54108		4.33333	-0.43781		4.33333	-0.26511
1.27815	4.1663e-05		0.04145	-0.00118		0.0465	-0.00271		1.27789	-5.15942e-05		0.05099	-0.00343		1.27799	-0.00014611		0.0863	-0.00228		1.27769	-0.000179975		4.41667	1.81791		4.41667	1.542		4.41667	-0.4375		4.41667	-0.26603
1.27846	3.8737e-05		0.04085	-0.00121		0.04592	-0.00276		1.27881	-5.70658e-05		0.05041	-0.00347		1.2789	-0.000143841		0.08562	-0.00236		1.27861	-0.000177399		4.5	1.81852		4.5	1.54077		4.5	-0.4375		4.5	-0.26511
1.27968	4.18961e-05		0.03963	-0.00122		0.04503	-0.0028		1.27973	-5.04041e-05		0.04921	-0.00351		1.27969	-0.000141617		0.08494	-0.00233		1.28013	-0.000162125		4.58333	1.81822		4.58333	1.54077		4.58333	-0.43781		4.58333	-0.26849
1.28061	3.73139e-05		0.03872	-0.00124		0.04415	-0.00286		1.28096	-5.50109e-05		0.04863	-0.00356		1.28079	-0.0001397		0.08354	-0.00252		1.28043	-0.000148016		4.66667	1.81975		4.66667	1.542		4.66667	-0.4375		4.66667	-0.26665
1.28152	4.17059e-05		0.03843	-0.00125		0.04265	-0.0029		1.28157	-4.97969e-05		0.04682	-0.0036		1.28157	-0.000138805		0.08327	-0.00239		1.28134	-0.000132804		4.75	1.82098		4.75	1.54292		4.75	-0.43842		4.75	-0.26573
1.28183	3.9559e-05		0.03721	-0.00127		0.04269	-0.00296		1.28249	-5.1177e-05		0.04654	-0.00364		1.28249	-0.000139595		0.08237	-0.00244		1.28225	-0.000125977		4.83333	1.82128		4.83333	1.54138		4.83333	-0.43689		4.83333	-0.26941
1.28336	4.23009e-05		0.03661	-0.00128		0.04149	-0.003		1.28341	-5.03305e-05		0.04596	-0.00369		1.28332	-0.000137781		0.08112	-0.00266		1.28316	-0.000105305		4.91667	1.81546		4.91667	1.5423		4.91667	-0.43842		4.91667	-0.26603
1.28397	4.46932e-05		0.0357	-0.0013		0.04092	-0.00305		1.28433	-4.78953e-05		0.04507	-0.00373		1.28428	-0.000135686		0.08061	-0.00254		1.28438	-9.61831e-05		5	1.81791		5	1.54138		5	-0.4375		5	-0.26603
1.2852	4.2577e-05		0.03449	-0.00132		0.04002	-0.00309		1.28494	-4.71285e-05		0.04387	-0.00377		1.28511	-0.00013393		0.07983	-0.00265		1.28498	-8.04123e-05		5.08333	1.81668		5.08333	1.54292		5.08333	-0.43689		5.08333	-0.26634
1.28582	4.40676e-05		0.03388	-0.00132		0.03913	-0.00314		1.28586	-4.58833e-05		0.04298	-0.00381		1.28607	-0.000131676		0.07915	-0.00257		1.2859	-7.09105e-05		5.16667	1.81852		5.16667	1.54261		5.16667	-0.43781		5.16667	-0.27033
1.28643	4.29696e-05		0.03297	-0.00134		0.03794	-0.00318		1.28648	-4.59262e-05		0.04209	-0.00385		1.28695	-0.000129544		0.07836	-0.00265		1.28681	-5.93845e-05		5.25	1.81822		5.25	1.54077		5.25	-0.43658		5.25	-0.26695
1.28735	4.63495e-05		0.03175	-0.00135		0.03736	-0.00324		1.2877	-4.48343e-05		0.04119	-0.00389		1.28791	-0.00012777		0.07627	-0.00288		1.28741	-4.30554e-05		5.33333	1.81914		5.33333	1.54292		5.33333	-0.43689		5.33333	-0.26603
1.28858	4.44602e-05		0.03115	-0.00137		0.03649	-0.0033		1.28832	-4.40124e-05		0.04091	-0.00392		1.28878	-0.000125623		0.07646	-0.00272		1.28832	-3.09896e-05		5.41667	1.81699		5.41667	1.5423		5.41667	-0.43781		5.41667	-0.26481
1.28949	4.79689e-05		0.02993	-0.00138		0.03559	-0.00333		1.28954	-4.07981e-05		0.03972	-0.00397		1.28975	-0.00012361		0.07576	-0.0028		1.28923	-2.03101e-05		5.5	1.81699		5.5	1.54261		5.5	-0.4375		5.5	-0.26695
1.29042	4.50613e-05		0.02933	-0.0014		0.03472	-0.0034		1.29077	-4.33928e-05		0.03882	-0.00401		1.29062	-0.000121517		0.07535	-0.00285		1.29076	-5.28149e-06		5.58333	1.82067		5.58333	1.54261		5.58333	-0.43812		5.58333	-0.26511
1.29133	4.67298e-05		0.02872	-0.00141		0.03383	-0.00344		1.29138	-3.93443e-05		0.03823	-0.00404		1.29145	-0.000119531		0.07502	-0.00279		1.29105	8.44547e-06		5.66667	1.81699		5.66667	1.5423		5.66667	-0.43658		5.66667	-0.26972
1.29225	4.57115e-05		0.02751	-0.00143		0.03356	-0.00349		1.29261	-4.45522e-05		0.03672	-0.00408		1.2925	-0.00011767		0.07375	-0.00294		1.29197	2.00997e-05		5.75	1.81883		5.75	1.54138		5.75	-0.43597		5.75	-0.26573
1.29317	4.92325e-05		0.02659	-0.00143		0.03235	-0.00353		1.29291	-3.59951e-05		0.03645	-0.00412		1.29328	-0.000115606		0.07328	-0.00292		1.29288	3.42836e-05		5.83333	1.81423		5.83333	1.542		5.83333	-0.4372		5.83333	-0.26603
1.29379	4.71408e-05		0.02569	-0.00145		0.03148	-0.0036		1.29414	-4.2945e-05		0.03555	-0.00416		1.29416	-0.000114039		0.07247	-0.00288		1.29348	4.43129e-05		5.91667	1.8173		5.91667	1.53985		5.91667	-0.43781		5.91667	-0.26665
1.29563	4.82388e-05		0.02477	-0.00146		0.03028	-0.00363		1.29475	-3.28115e-05		0.03466	-0.00419		1.29508	-0.000111575		0.07201	-0.00288		1.295	6.44697e-05		6	1.81515		6	1.53954		6	-0.43812		6	-0.2645
1.29563	4.72634e-05		0.02386	-0.00148		0.03002	-0.00369		1.29598	-3.72403e-05		0.03345	-0.00422		1.29595	-0.000109848		0.07047	-0.00301		1.29592	7.0064e-05		6.08333	1.82313		6.08333	1.54046		6.08333	-0.43597		6.08333	-0.26573
1.29685	4.84596e-05		0.02295	-0.00149		0.02882	-0.00374		1.29659	-3.01124e-05		0.03287	-0.00427		1.29682	-0.000108095		0.06897	-0.00303		1.29652	8.71046e-05		6.16667	1.81791		6.16667	1.54077		6.16667	-0.43812		6.16667	-0.26695
1.29777	4.70119e-05		0.02265	-0.0015		0.02764	-0.0038		1.29751	-3.47805e-05		0.03167	-0.0043		1.29783	-0.000106231		0.06896	-0.00283		1.29743	9.47232e-05		6.25	1.8176		6.25	1.542		6.25	-0.4372		6.25	-0.26573
1.29808	4.8202e-05		0.02144	-0.00152		0.02706	-0.00385		1.29843	-3.03333e-05		0.03138	-0.00433		1.2987	-0.000103993		0.06827	-0.00298		1.29803	0.000117812		6.33333	1.81362		6.33333	1.54108		6.33333	-0.43628		6.33333	-0.26603
1.29962	4.6558e-05		0.02021	-0.00152		0.02647	-0.00389		1.29905	-3.46578e-05		0.02988	-0.00437		1.29939	-0.000102289		0.06788	-0.00296		1.29956	0.000128074		6.41667	1.8173		6.41667	1.53862		6.41667	-0.43628		6.41667	-0.26634
1.29992	5.2367e-05		0.019	-0.00153		0.02529	-0.00395		1.29997	-3.02965e-05		0.02959	-0.0044		1.30036	-0.000100693		0.06707	-0.0031		1.29985	0.000146483		6.5	1.81423		6.5	1.54138		6.5	-0.43474		6.5	-0.26542
1.30084	4.8386e-05		0.01839	-0.00155		0.02441	-0.00401		1.30119	-3.0002e-05		0.02839	-0.00444		1.30151	-9.86319e-05		0.06573	-0.0031		1.30076	0.000157211		6.58333	1.81576		6.58333	1.54077		6.58333	-0.43812		6.58333	-0.26389
1.30176	5.21217e-05		0.0181	-0.00156		0.02352	-0.00405		1.30211	-3.08731e-05		0.02811	-0.00447		1.30229	-9.72564e-05		0.06534	-0.00311		1.30198	0.000174013		6.66667	1.8173		6.66667	1.542		6.66667	-0.4372		6.66667	-0.26665
1.30299	5.12629e-05		0.01688	-0.00158		0.02263	-0.0041		1.30273	-3.15171e-05		0.0266	-0.00451		1.30325	-9.50496e-05		0.06386	-0.0032		1.30228	0.000181398		6.75	1.813		6.75	1.54169		6.75	-0.43505		6.75	-0.26573
1.30391	5.16125e-05		0.01597	-0.00159		0.02205	-0.00415		1.30426	-3.03578e-05		0.0257	-0.00454		1.30403	-9.30316e-05		0.06278	-0.00309		1.30411	0.000203653		6.83333	1.81638		6.83333	1.53832		6.83333	-0.43689		6.83333	-0.26941
1.30513	5.21094e-05		0.01505	-0.00159		0.02087	-0.00422		1.30487	-2.92168e-05		0.02511	-0.00458		1.30504	-9.13171e-05		0.06299	-0.00315		1.30471	0.000224018		6.91667	1.81699		6.91667	1.5423		6.91667	-0.4372		6.91667	-0.26542
1.30513	5.29682e-05		0.01383	-0.00161		0.01999	-0.00426		1.30549	-2.74012e-05		0.0239	-0.0046		1.30583	-8.94431e-05		0.06137	-0.00313		1.30532	0.00022365		7	1.81546		7	1.54138		7	-0.4372		7	-0.26573
1.30666	5.46489e-05		0.01322	-0.00161		0.01942	-0.00433		1.30641	-2.5518e-05		0.02301	-0.00464		1.30679	-8.74772e-05		0.06147	-0.00328		1.30652	0.000253707		7.08333	1.81822		7.08333	1.54138		7.08333	-0.43536		7.08333	-0.26726
1.30697	5.41766e-05		0.01231	-0.00163		0.01854	-0.00438		1.30763	-2.34569e-05		0.02242	-0.00467		1.30771	-8.55787e-05		0.06016	-0.00324		1.30744	0.000256836		7.16667	1.81668		7.16667	1.54138		7.16667	-0.43658		7.16667	-0.26573
1.3082	5.60537e-05		0.01201	-0.00164		0.01764	-0.00442		1.30855	-2.27085e-05		0.02122	-0.0047		1.30863	-8.39317e-05		0.06007	-0.00321		1.30773	0.000288365		7.25	1.81484		7.25	1.54169		7.25	-0.43505		7.25	-0.26481
1.30912	5.47471e-05		0.00988	-0.00165		0.01708	-0.00449		1.30947	-2.7119e-05		0.02032	-0.00473		1.3095	-8.1725e-05		0.0584	-0.00339		1.30865	0.000290635		7.33333	1.81515		7.33333	1.54046		7.33333	-0.43566		7.33333	-0.26788
1.31034	5.67713e-05		0.00927	-0.00166		0.01619	-0.00453		1.31009	-2.31625e-05		0.01973	-0.00477		1.31028	-7.95704e-05		0.05792	-0.00329		1.30986	0.000304866		7.41667	1.81607		7.41667	1.53924		7.41667	-0.43689		7.41667	-0.26511
1.31126	5.56917e-05		0.00836	-0.00167		0.01501	-0.0046		1.31131	-2.28128e-05		0.01884	-0.00481		1.31125	-7.79571e-05		0.0576	-0.00331		1.31108	0.000324434		7.5	1.81392		7.5	1.542		7.5	-0.43628		7.5	-0.26573
1.31218	5.8403e-05		0.00775	-0.00168		0.01412	-0.00465		1.31253	-1.26731e-05		0.01763	-0.00483		1.31221	-7.55449e-05		0.05682	-0.00335		1.31168	0.000339094		7.58333	1.81546		7.58333	1.54046		7.58333	-0.43597		7.58333	-0.26788
1.31341	5.52623e-05		0.00715	-0.0017		0.01354	-0.0047		1.31315	-1.92832e-05		0.01673	-0.00487		1.31304	-7.42123e-05		0.05523	-0.00341		1.3126	0.000343266		7.66667	1.813		7.66667	1.542		7.66667	-0.43658		7.66667	-0.26573
1.31402	5.97771e-05		0.00593	-0.0017		0.01266	-0.00475		1.31407	-1.65315e-05		0.01643	-0.00489		1.31405	-7.24242e-05		0.05534	-0.00347		1.31379	0.00038553		7.75	1.81454		7.75	1.53954		7.75	-0.43566		7.75	-0.2645
1.31433	5.77037e-05		0.00532	-0.00171		0.01178	-0.00481		1.31469	-2.20461e-05		0.01523	-0.00492		1.31483	-6.99215e-05		0.05388	-0.00339		1.31471	0.000393688		7.83333	1.81515		7.83333	1.54016		7.83333	-0.43536		7.83333	-0.26757
1.31555	5.99611e-05		0.00409	-0.00172		0.0112	-0.00486		1.3153	-1.48507e-05		0.01433	-0.00495		1.31566	-6.82392e-05		0.05261	-0.00348		1.31531	0.000415832		7.91667	1.81362		7.91667	1.53924		7.91667	-0.4375		7.91667	-0.26511
1.31617	5.51029e-05		0.0038	-0.00173		0.01002	-0.00492		1.31683	-1.89299e-05		0.01313	-0.00499		1.31667	-6.59681e-05		0.05355	-0.00345		1.31622	0.000416875		8	1.81484		8	1.54108		8	-0.43628		8	-0.26481
1.31739	6.17584e-05		0.00288	-0.00173		0.00944	-0.00497		1.31775	-1.15874e-05		0.01315	-0.00502		1.31749	-6.46017e-05		0.0517	-0.00349		1.31652	0.000439019		8.08333	1.81699		8.08333	1.54077		8.08333	-0.43658		8.08333	-0.26849
1.31832	5.68879e-05		0.00136	-0.00175		0.00796	-0.00504		1.31836	-1.41195e-05		0.01195	-0.00505		1.31841	-6.2395e-05		0.05098	-0.00343		1.31773	0.000458465		8.16667	1.81638		8.16667	1.542		8.16667	-0.43597		8.16667	-0.26481
1.31893	6.20896e-05		0.000748654	-0.00176		0.00768	-0.00509		1.31898	-1.33742e-05		0.01135	-0.00507		1.31938	-6.0452e-05		0.05024	-0.00353		1.31926	0.000468463		8.25	1.81576		8.25	1.54046		8.25	-0.43628		8.25	-0.26327
1.32046	6.18136e-05		-0.000166079	-0.00176		0.0068	-0.00514		1.3202	-1.24596e-05		0.00984	-0.00511		1.32025	-5.77393e-05		0.04859	-0.00361		1.31954	0.000495883		8.33333	1.81607		8.33333	1.5423		8.33333	-0.43628		8.33333	-0.26726
1.32107	6.11204e-05		-0.00108	-0.00177		0.00531	-0.0052		1.32081	-1.03728e-05		0.00894	-0.00513		1.32112	-5.62778e-05		0.04773	-0.0037		1.32076	0.000514592		8.41667	1.81454		8.41667	1.54138		8.41667	-0.43628		8.41667	-0.26511
1.32169	6.07278e-05		-0.00169	-0.00178		0.00474	-0.00526		1.32204	-1.02195e-05		0.00866	-0.00517		1.32209	-5.37383e-05		0.04864	-0.00356		1.32136	0.000530909		8.5	1.82036		8.5	1.54138		8.5	-0.43505		8.5	-0.26511
1.32261	6.1648e-05		-0.0026	-0.0018		0.00416	-0.00532		1.32265	-8.91473e-06		0.00744	-0.00518		1.32296	-5.24042e-05		0.04684	-0.00353		1.32258	0.000543545		8.58333	1.81975		8.58333	1.54046		8.58333	-0.4375		8.58333	-0.26757
1.32383	6.49175e-05		-0.00351	-0.0018		0.00298	-0.00538		1.32388	-6.53591e-06		0.00654	-0.00522		1.32392	-4.98923e-05		0.04661	-0.00352		1.32317	0.000576424		8.66667	1.81546		8.66667	1.54108		8.66667	-0.43597		8.66667	-0.26481
1.32414	6.21571e-05		-0.00504	-0.00181		0.00209	-0.00543		1.32449	-6.48193e-06		0.00595	-0.00524		1.32484	-4.74478e-05		0.04533	-0.00365		1.32408	0.000590532		8.75	1.81791		8.75	1.5423		8.75	-0.43689		8.75	-0.26511
1.32536	6.68804e-05		-0.00534	-0.00183		0.000913854	-0.0055		1.32572	-5.53666e-06		0.00506	-0.00528		1.32558	-4.53239e-05		0.04545	-0.00367		1.32498	0.000613658		8.83333	1.81454		8.83333	1.54046		8.83333	-0.43597		8.83333	-0.26481
1.32567	6.63958e-05		-0.00625	-0.00184		0.000653099	-0.00556		1.32633	-4.63495e-06		0.00415	-0.0053		1.32663	-4.30789e-05		0.04422	-0.00379		1.32559	0.000614394		8.91667	1.81668		8.91667	1.53985		8.91667	-0.43505		8.91667	-0.26603
1.32751	6.68988e-05		-0.00686	-0.00184		6.93264e-05	-0.0056		1.32787	-2.93395e-06		0.00325	-0.00533		1.32741	-4.11635e-05		0.04177	-0.00376		1.3268	0.000644697		9	1.81331		9	1.54261		9	-0.43689		9	-0.2645
1.32812	6.77085e-05		-0.00808	-0.00185		-0.000796671	-0.00568		1.32817	-2.73153e-06		0.00204	-0.00535		1.32838	-3.81041e-05		0.04187	-0.00386		1.32771	0.000660155		9.08333	1.81362		9.08333	1.54046		9.08333	-0.43658		9.08333	-0.26481
1.32935	6.95242e-05		-0.00899	-0.00186		-0.00229	-0.00574		1.3294	-1.14585e-06		0.00145	-0.00539		1.3293	-3.59971e-05		0.04077	-0.00381		1.32861	0.000691807		9.16667	1.81546		9.16667	1.542		9.16667	-0.43658		9.16667	-0.26542
1.32935	6.91561e-05		-0.01052	-0.00187		-0.00317	-0.0058		1.32971	-2.01003e-06		0.00024711	-0.00542		1.33012	-3.32782e-05		0.0407	-0.00364		1.3289	0.00070659		9.25	1.81484		9.25	1.54016		9.25	-0.43536		9.25	-0.26481
1.33058	7.107e-05		-0.01113	-0.00187		-0.00344	-0.00586		1.33093	1.34767e-06		-0.000657102	-0.00544		1.331	-3.06497e-05		0.04083	-0.00372		1.33011	0.000735788		9.33333	1.81699		9.33333	1.54138		9.33333	-0.43505		9.33333	-0.26481
1.33211	6.90335e-05		-0.01174	-0.00188		-0.00462	-0.00592		1.33216	-1.75405e-06		-0.00155	-0.00548		1.33191	-2.77069e-05		0.03874	-0.00382		1.33101	0.000758669		9.41667	1.81638		9.41667	1.54077		9.41667	-0.43628		9.41667	-0.26573
1.33272	7.19778e-05		-0.01266	-0.00189		-0.0055	-0.00597		1.33247	-4.50981e-07		-0.00215	-0.0055		1.33283	-2.483e-05		0.03835	-0.00368		1.33161	0.000786334		9.5	1.8173		9.5	1.54077		9.5	-0.43566		9.5	-0.26726
1.33395	7.00027e-05		-0.01387	-0.0019		-0.00637	-0.00604		1.33339	5.55936e-07		-0.00274	-0.00553		1.3337	-2.13965e-05		0.03709	-0.00381		1.33252	0.000798172		9.58333	1.81699		9.58333	1.54016		9.58333	-0.43628		9.58333	-0.26419
1.33456	7.418e-05		-0.01418	-0.0019		-0.00694	-0.00611		1.33461	2.00997e-06		-0.00396	-0.00555		1.33462	-1.88631e-05		0.03606	-0.00389		1.33341	0.000836265		9.66667	1.81668		9.66667	1.542		9.66667	-0.43628		9.66667	-0.26726
1.33548	7.2947e-05		-0.0154	-0.00191		-0.00752	-0.00616		1.33522	6.45555e-06		-0.00486	-0.00558		1.33558	-1.47702e-05		0.03535	-0.00378		1.33463	0.000846755		9.75	1.81576		9.75	1.54077		9.75	-0.43566		9.75	-0.26481
1.3364	7.81488e-05		-0.01662	-0.00192		-0.0087	-0.00622		1.33614	8.51785e-06		-0.00545	-0.0056		1.33646	-1.1056e-05		0.03422	-0.00382		1.33584	0.000881535		9.83333	1.81331		9.83333	1.54169		9.83333	-0.43536		9.83333	-0.26481
1.33701	7.86518e-05		-0.01693	-0.00192		-0.00988	-0.0063		1.33737	9.27848e-06		-0.00696	-0.00563		1.33733	-1.18562e-05		0.03401	-0.00391		1.33612	0.000907053		9.91667	1.81576		9.91667	1.53954		9.91667	-0.43597		9.91667	-0.26788
1.33824	7.95044e-05		-0.01784	-0.00193		-0.01014	-0.00635		1.33798	1.25743e-05		-0.00725	-0.00566		1.3382	-2.39428e-06		0.03301	-0.00375		1.33732	0.000945637		10	1.81883		10	1.542		10	-0.43566		10	-0.2645
1.33916	7.92284e-05		-0.01906	-0.00194		-0.01163	-0.00642		1.33921	1.3914e-05		-0.00846	-0.00569		1.33907	1.08021e-06		0.0326	-0.00379		1.33792	0.000963733		10.0833	1.81852		10.0833	1.53924		10.0833	-0.43658		10.0833	-0.26634
1.33977	8.24917e-05		-0.01967	-0.00195		-0.01251	-0.00647		1.33982	1.71363e-05		-0.00905	-0.00572		1.3399	1.16897e-06		0.03083	-0.0039		1.33913	0.000987778		10.1667	1.81883		10.1667	1.54077		10.1667	-0.43689		10.1667	-0.26542
1.341	8.30929e-05		-0.02027	-0.00196		-0.01307	-0.00655		1.34043	1.80215e-05		-0.01026	-0.00574		1.34091	2.00975e-06		0.03038	-0.00384		1.34003	0.00102		10.25	1.81607		10.25	1.54077		10.25	-0.43689		10.25	-0.26573
1.34161	8.67611e-05		-0.02119	-0.00196		-0.01364	-0.00661		1.34197	2.00997e-05		-0.01086	-0.00577		1.34205	1.38642e-05		0.03001	-0.00396		1.34093	0.00105		10.3333	1.81852		10.3333	1.542		10.3333	-0.43536		10.3333	-0.26511
1.34253	8.7442e-05		-0.02211	-0.00196		-0.0139	-0.00669		1.34289	1.99298e-05		-0.01176	-0.00579		1.3426	1.97616e-05		0.02924	-0.00393		1.34152	0.00109		10.4167	1.81699		10.4167	1.54077		10.4167	-0.43566		10.4167	-0.26634
1.34314	8.96441e-05		-0.02271	-0.00198		-0.0157	-0.00674		1.34288	2.29478e-05		-0.01235	-0.00582		1.34361	2.67512e-05		0.02858	-0.00377		1.34273	0.00111		10.5	1.81668		10.5	1.54046		10.5	-0.43536		10.5	-0.26389
1.34436	9.28339e-05		-0.02486	-0.00198		-0.01657	-0.00681		1.34411	2.90205e-05		-0.01356	-0.00586		1.34456	3.86574e-05		0.02743	-0.0039		1.34361	0.00116		10.5833	1.8173		10.5833	1.54046		10.5833	-0.43566		10.5833	-0.26603
1.34528	9.09384e-05		-0.02516	-0.00199		-0.01744	-0.00689		1.34564	3.03333e-05		-0.01416	-0.00587		1.34534	4.7423e-05		0.02775	-0.00371		1.34391	0.00118		10.6667	1.81852		10.6667	1.53893		10.6667	-0.43689		10.6667	-0.2645
1.34651	9.69744e-05		-0.02608	-0.00199		-0.01831	-0.00695		1.34656	3.51976e-05		-0.01567	-0.0059		1.34625	5.70167e-05		0.0261	-0.004		1.3448	0.00122		10.75	1.81546		10.75	1.54077		10.75	-0.43536		10.75	-0.26358
1.34712	9.86674e-05		-0.02699	-0.002		-0.01888	-0.00702		1.34717	4.10986e-05		-0.01596	-0.00593		1.34717	6.72299e-05		0.02564	-0.00386		1.346	0.00125		10.8333	1.81576		10.8333	1.54016		10.8333	-0.43505		10.8333	-0.26665
1.34773	0.000101017		-0.02791	-0.002		-0.02006	-0.00708		1.34778	5.17966e-05		-0.01717	-0.00595		1.34808	7.92281e-05		0.02418	-0.00393		1.3469	0.00129		10.9167	1.81638		10.9167	1.54169		10.9167	-0.43597		10.9167	-0.2645
1.34896	0.000102845		-0.02882	-0.00202		-0.02062	-0.00716		1.3487	5.38392e-05		-0.01807	-0.00599		1.3489	9.18826e-05		0.02401	-0.00395		1.34749	0.00133		11	1.81546		11	1.54077		11	-0.43628		11	-0.26665
1.34987	0.000107642		-0.02943	-0.00202		-0.02118	-0.00723		1.34962	6.40403e-05		-0.01866	-0.00601		1.34972	0.000105809		0.02299	-0.00395		1.34929	0.00138		11.0833	1.81852		11.0833	1.54292		11.0833	-0.43536		11.0833	-0.26511
1.3511	0.000107182		-0.03034	-0.00203		-0.02205	-0.00731		1.35084	7.38487e-05		-0.02017	-0.00604		1.35081	0.000121774		0.02158	-0.00394		1.34988	0.00141		11.1667	1.81822		11.1667	1.54169		11.1667	-0.43566		11.1667	-0.26358
1.35171	0.000113616		-0.03157	-0.00203		-0.02324	-0.00736		1.35144	9.10243e-05		-0.02077	-0.00606		1.35172	0.000138451		0.02081	-0.00386		1.35015	0.00146		11.25	1.8176		11.25	1.542		11.25	-0.43474		11.25	-0.26634
1.35263	0.000114665		-0.03217	-0.00204		-0.0241	-0.00744		1.35267	0.000102477		-0.02167	-0.00609		1.35244	0.000156488		0.02035	-0.00383		1.35135	0.0015		11.3333	1.8173		11.3333	1.53954		11.3333	-0.43474		11.3333	-0.26542
1.35324	0.000119873		-0.0334	-0.00205		-0.02498	-0.0075		1.35358	0.000132847		-0.02257	-0.00612		1.35344	0.000176649		0.01977	-0.0039		1.35193	0.00155		11.4167	1.81699		11.4167	1.53924		11.4167	-0.43444		11.4167	-0.26389
1.35416	0.000121621		-0.03431	-0.00206		-0.02554	-0.00758		1.35387	0.000158659		-0.02317	-0.00615		1.35425	0.000197925		0.01809	-0.00392		1.35251	0.0016		11.5	1.81515		11.5	1.54108		11.5	-0.43566		11.5	-0.26603
1.35568	0.000130847		-0.03523	-0.00206		-0.0261	-0.00765		1.35539	0.000194605		-0.02438	-0.00617		1.35511	0.000217486		0.01873	-0.00393		1.3537	0.00165		11.5833	1.81638		11.5833	1.54077		11.5833	-0.43628		11.5833	-0.2645
1.35538	0.000129025		-0.03584	-0.00207		-0.02727	-0.00773		1.35599	0.000218866		-0.02466	-0.0062		1.35611	0.000244139		0.01735	-0.00397		1.35459	0.00169		11.6667	1.81454		11.6667	1.54108		11.6667	-0.43536		11.6667	-0.2645
1.35721	0.000135945		-0.03675	-0.00207		-0.02845	-0.0078		1.35629	0.000243648		-0.02587	-0.00623		1.35687	0.000268015		0.01675	-0.00386		1.35516	0.00176		11.75	1.81331		11.75	1.54046		11.75	-0.43566		11.75	-0.26573
1.35813	0.000139048		-0.03767	-0.00208		-0.02901	-0.00787		1.35751	0.000266221		-0.02738	-0.00626		1.35791	0.000293932		0.01639	-0.00394		1.35666	0.00181		11.8333	1.81607		11.8333	1.54046		11.8333	-0.43566		11.8333	-0.2645
1.35874	0.000144943		-0.03858	-0.00209		-0.02988	-0.00794		1.35843	0.000270822		-0.02737	-0.00628		1.35881	0.000321612		0.01529	-0.00397		1.35754	0.00186		11.9167	1.81822		11.9167	1.53862		11.9167	-0.43566		11.9167	-0.2645
1.35935	0.000150482		-0.03981	-0.00209		-0.03044	-0.00803		1.35965	0.000279778		-0.02796	-0.00631		1.35953	0.000350196		0.01445	-0.00378		1.3578	0.00193		12	1.81668		12	1.54138		12	-0.43658		12	-0.26665
1.36057	0.0001545		-0.04041	-0.0021		-0.03162	-0.00809		1.36026	0.000283151		-0.02978	-0.00633		1.36038	0.000376726		0.0132	-0.00393		1.35929	0.00199		12.0833	1.81576		12.0833	1.53924		12.0833	-0.43566		12.0833	-0.26665
1.36149	0.000159248		-0.04133	-0.00211		-0.03217	-0.00818		1.36118	0.000289224		-0.02976	-0.00636		1.36128	0.000404989		0.01326	-0.00395		1.35955	0.00205		12.1667	1.81791		12.1667	1.54169		12.1667	-0.43474		12.1667	-0.26389
1.36241	0.000165051		-0.04224	-0.00212		-0.03304	-0.00825		1.3621	0.000281556		-0.03128	-0.00639		1.36223	0.000431795		0.01167	-0.00382		1.36074	0.00211		12.25	1.81852		12.25	1.54138		12.25	-0.43505		12.25	-0.2645
1.36302	0.000171602		-0.04286	-0.00211		-0.03451	-0.00834		1.36333	0.000293702		-0.03218	-0.00641		1.36304	0.00046084		0.01103	-0.00395		1.36099	0.00219		12.3333	1.8176		12.3333	1.53893		12.3333	-0.43628		12.3333	-0.26481
1.36424	0.000176473		-0.04377	-0.00213		-0.03446	-0.00842		1.36425	0.000281372		-0.03277	-0.00644		1.36403	0.000487891		0.01022	-0.00401		1.36217	0.00225		12.4167	1.81546		12.4167	1.542		12.4167	-0.43566		12.4167	-0.26511
1.36516	0.000181619		-0.0453	-0.00213		-0.03532	-0.0085		1.36517	0.000294315		-0.03367	-0.00648		1.36489	0.000516291		0.00944	-0.00388		1.36304	0.00232		12.5	1.81975		12.5	1.54016		12.5	-0.43628		12.5	-0.26542
1.36577	0.000185128		-0.0456	-0.00214		-0.03649	-0.00859		1.36547	0.0002872		-0.03458	-0.00649		1.3657	0.000542453		0.00897	-0.00388		1.36391	0.0024		12.5833	1.81699		12.5833	1.53862		12.5833	-0.43628		12.5833	-0.26327
1.36699	0.000195924		-0.04683	-0.00214		-0.03735	-0.00866		1.3667	0.000290512		-0.03548	-0.00653		1.36678	0.000568876		0.00776	-0.00402		1.36477	0.00249		12.6667	1.8173		12.6667	1.53862		12.6667	-0.43628		12.6667	-0.26603
1.3679	0.000200279		-0.04743	-0.00215		-0.03821	-0.00875		1.36731	0.000289653		-0.03637	-0.00656		1.36736	0.000594424		0.0068	-0.00394		1.36534	0.00255		12.75	1.8173		12.75	1.54138		12.75	-0.43444		12.75	-0.26419
1.36851	0.000206352		-0.04866	-0.00215		-0.03908	-0.00883		1.36854	0.000293518		-0.03728	-0.00659		1.36854	0.000617611		0.00579	-0.00394		1.36588	0.00265		12.8333	1.81822		12.8333	1.53924		12.8333	-0.43444		12.8333	-0.26481
1.36943	0.000213406		-0.04926	-0.00217		-0.03963	-0.00892		1.36915	0.000301247		-0.03849	-0.00661		1.36931	0.000644171		0.00541	-0.00397		1.36737	0.00271		12.9167	1.81699		12.9167	1.54077		12.9167	-0.4372		12.9167	-0.26634
1.37034	0.000219602		-0.05018	-0.00217		-0.04081	-0.00899		1.37007	0.000297382		-0.03877	-0.00664		1.37012	0.000663355		0.00471	-0.0039		1.3676	0.00283		13	1.8176		13	1.53954		13	-0.43566		13	-0.26542
1.37126	0.000225859		-0.0511	-0.00218		-0.04167	-0.00907		1.3713	0.000296646		-0.03967	-0.00667		1.37107	0.000688781		0.00419	-0.00385		1.36907	0.00291		13.0833	1.81791		13.0833	1.54138		13.0833	-0.43536		13.0833	-0.26358
1.37218	0.00023052		-0.0517	-0.00219		-0.04283	-0.00917		1.37283	0.000310448		-0.04057	-0.00669		1.37188	0.000708487		0.00316	-0.0039		1.36961	0.00302		13.1667	1.81576		13.1667	1.53954		13.1667	-0.43597		13.1667	-0.26542
1.37309	0.000236593		-0.05293	-0.00219		-0.04308	-0.00925		1.37313	0.000312534		-0.04178	-0.00672		1.37284	0.000727794		0.00166	-0.00403		1.37016	0.00312		13.25	1.81576		13.25	1.54169		13.25	-0.43536		13.25	-0.26419
1.37401	0.000245304		-0.05415	-0.00219		-0.04394	-0.00933		1.37405	0.000323023		-0.04299	-0.00675		1.3737	0.000743988		0.00151	-0.00382		1.37131	0.00322		13.3333	1.81576		13.3333	1.53893		13.3333	-0.43474		13.3333	-0.26634
1.37461	0.00025199		-0.05475	-0.00221		-0.0451	-0.00943		1.37497	0.000321367		-0.04297	-0.00678		1.37456	0.000761194		-1.00063e-05	-0.00388		1.37246	0.00333		13.4167	1.81883		13.4167	1.54016		13.4167	-0.43444		13.4167	-0.26419
1.37583	0.000262234		-0.05537	-0.00221		-0.04535	-0.00951		1.37589	0.000328912		-0.04386	-0.00681		1.37543	0.000773891		-0.000110399	-0.00406		1.37299	0.00345		13.5	1.81699		13.5	1.54138		13.5	-0.43566		13.5	-0.26603
1.37675	0.000268245		-0.05658	-0.00223		-0.04652	-0.0096		1.37619	0.000341057		-0.04538	-0.00683		1.37624	0.000786849		-0.0011	-0.004		1.37322	0.00356		13.5833	1.81791		13.5833	1.54108		13.5833	-0.43474		13.5833	-0.26358
1.37767	0.000273091		-0.05719	-0.00223		-0.04707	-0.00968		1.37772	0.000348848		-0.04598	-0.00686		1.3772	0.000798657		-0.00185	-0.00401		1.37466	0.00369		13.6667	1.81638		13.6667	1.54077		13.6667	-0.43505		13.6667	-0.26358
1.37858	0.00028585		-0.05842	-0.00223		-0.04823	-0.00978		1.37863	0.000358846		-0.04626	-0.0069		1.37816	0.000810925		-0.00274	-0.00396		1.37519	0.00381		13.75	1.81699		13.75	1.54046		13.75	-0.43536		13.75	-0.26634
1.37949	0.000292475		-0.05902	-0.00225		-0.04909	-0.00986		1.37925	0.000366269		-0.04747	-0.00692		1.37908	0.000815526		-0.00331	-0.00394		1.37634	0.00392		13.8333	1.8173		13.8333	1.54046		13.8333	-0.43474		13.8333	-0.26358
1.3801	0.000297137		-0.05963	-0.00226		-0.04994	-0.00996		1.37985	0.000380991		-0.04837	-0.00695		1.37995	0.000822979		-0.00437	-0.00388		1.37688	0.00403		13.9167	1.8173		13.9167	1.54077		13.9167	-0.43474		13.9167	-0.26542
1.38102	0.000305664		-0.06085	-0.00227		-0.0508	-0.01005		1.38108	0.000386634		-0.04957	-0.00698		1.38091	0.000826782		-0.00542	-0.00383		1.37772	0.00414		14	1.81852		14	1.54077		14	-0.43444		14	-0.26481
1.38194	0.000309589		-0.06207	-0.00228		-0.05134	-0.01015		1.3823	0.000392645		-0.05017	-0.00701		1.38174	0.000829818		-0.00577	-0.00394		1.37795	0.00425		14.0833	1.8176		14.0833	1.54016		14.0833	-0.43536		14.0833	-0.26726
1.38285	0.000314251		-0.06267	-0.00229		-0.0522	-0.01024		1.3826	0.000402153		-0.05107	-0.00703		1.38261	0.000831935		-0.00736	-0.00402		1.37942	0.00434		14.1667	1.8176		14.1667	1.53985		14.1667	-0.43658		14.1667	-0.26481
1.38377	0.000323943		-0.06359	-0.00229		-0.05275	-0.01033		1.38382	0.000419881		-0.05227	-0.00707		1.38343	0.000833575		-0.00709	-0.00393		1.38058	0.00444		14.25	1.81607		14.25	1.54138		14.25	-0.43566		14.25	-0.26481
1.38468	0.000329157		-0.0642	-0.0023		-0.0539	-0.01044		1.38444	0.000424972		-0.05287	-0.00709		1.3844	0.000831413		-0.00795	-0.00387		1.38083	0.00452		14.3333	1.81699		14.3333	1.54077		14.3333	-0.43505		14.3333	-0.26389
1.3856	0.000334739		-0.06543	-0.0023		-0.05445	-0.01053		1.38504	0.000446564		-0.05346	-0.00712		1.38528	0.000830355		-0.00895	-0.004		1.382	0.0046		14.4167	1.81638		14.4167	1.53832		14.4167	-0.43628		14.4167	-0.26542
1.38621	0.000336518		-0.06572	-0.00232		-0.0556	-0.01064		1.38627	0.000450122		-0.05497	-0.00716		1.38634	0.000827119		-0.00994	-0.0039		1.38287	0.00467		14.5	1.81638		14.5	1.54046		14.5	-0.43536		14.5	-0.2645
1.38712	0.000350013		-0.06725	-0.00232		-0.05616	-0.01072		1.38718	0.000476683		-0.05556	-0.00719		1.38708	0.000824804		-0.01077	-0.00397		1.38344	0.00474		14.5833	1.8176		14.5833	1.54077		14.5833	-0.43505		14.5833	-0.2645
1.38866	0.000347437		-0.06816	-0.00233		-0.0573	-0.01084		1.38809	0.000490239		-0.05646	-0.00722		1.38804	0.000820801		-0.01105	-0.00387		1.38431	0.0048		14.6667	1.8173		14.6667	1.54046		14.6667	-0.43597		14.6667	-0.26358
1.38865	0.000355534		-0.06877	-0.00234		-0.05785	-0.01094		1.38901	0.000500422		-0.05705	-0.00725		1.38906	0.000817443		-0.01243	-0.00382		1.38519	0.00485		14.75	1.81699		14.75	1.53985		14.75	-0.43628		14.75	-0.26542
1.39018	0.000355411		-0.06999	-0.00235		-0.05839	-0.01104		1.38992	0.000514899		-0.05825	-0.00729		1.3898	0.000812888		-0.01225	-0.00382		1.38639	0.0049		14.8333	1.81515		14.8333	1.53924		14.8333	-0.43536		14.8333	-0.26389
1.3911	0.000365103		-0.07061	-0.00235		-0.05955	-0.01114		1.39114	0.000532258		-0.05947	-0.00731		1.39081	0.00080976		-0.01407	-0.00397		1.38728	0.00494		14.9167	1.8173		14.9167	1.54016		14.9167	-0.43689		14.9167	-0.26603
1.39201	0.000371237		-0.07152	-0.00236		-0.06008	-0.01124		1.39144	0.000542931		-0.06005	-0.00734		1.39164	0.000805236		-0.01408	-0.00392		1.38786	0.00498		15	1.81699		15	1.53893		15	-0.43536		15	-0.26665
1.39263	0.000372893		-0.07274	-0.00236		-0.06063	-0.01134		1.39235	0.000566916		-0.06065	-0.00738		1.39252	0.000800912		-0.01511	-0.00384		1.38876	0.00502		15.0833	1.81638		15.0833	1.54261		15.0833	-0.43628		15.0833	-0.26327
1.39385	0.000374611		-0.07396	-0.00238		-0.06209	-0.01145		1.39358	0.000576424		-0.06123	-0.00741		1.3934	0.000799838		-0.0163	-0.00397		1.38966	0.00505		15.1667	1.81454		15.1667	1.54138		15.1667	-0.43536		15.1667	-0.2645
1.39446	0.000381052		-0.07457	-0.00239		-0.06232	-0.01156		1.39449	0.000603659		-0.06213	-0.00744		1.39427	0.00079579		-0.0172	-0.004		1.39055	0.0051		15.25	1.81791		15.25	1.54108		15.25	-0.43444		15.25	-0.26358
1.39538	0.00038369		-0.07548	-0.0024		-0.06346	-0.01168		1.3954	0.000615253		-0.06395	-0.00748		1.39505	0.000796464		-0.01801	-0.00391		1.39114	0.00512		15.3333	1.81852		15.3333	1.53862		15.3333	-0.43474		15.3333	-0.2645
1.3966	0.000388106		-0.0764	-0.0024		-0.06462	-0.01178		1.39632	0.0006293		-0.06392	-0.00752		1.39611	0.000793045		-0.01871	-0.00401		1.39172	0.00517		15.4167	1.81546		15.4167	1.54108		15.4167	-0.43658		15.4167	-0.26695
1.39721	0.000397185		-0.07731	-0.00241		-0.06485	-0.01189		1.39753	0.000654634		-0.06543	-0.00755		1.3969	0.000793566		-0.01969	-0.00399		1.39293	0.00519		15.5	1.81699		15.5	1.53985		15.5	-0.43566		15.5	-0.26419
1.39783	0.000391787		-0.07761	-0.00242		-0.06569	-0.01201		1.39814	0.000673772		-0.06602	-0.00759		1.39786	0.000792539		-0.02005	-0.00396		1.39351	0.00524		15.5833	1.81484		15.5833	1.54169		15.5833	-0.43628		15.5833	-0.26419
1.39843	0.000398902		-0.07914	-0.00242		-0.06684	-0.01211		1.39875	0.000687881		-0.06691	-0.00762		1.39883	0.000793091		-0.02077	-0.00395		1.39501	0.00529		15.6667	1.81822		15.6667	1.53954		15.6667	-0.43505		15.6667	-0.26419
1.39997	0.000403012		-0.07944	-0.00244		-0.06768	-0.01223		1.39966	0.00070156		-0.06781	-0.00765		1.39961	0.000794363		-0.02206	-0.00412		1.39529	0.00533		15.75	1.81454		15.75	1.53954		15.75	-0.43566		15.75	-0.26603
1.40119	0.000406999		-0.08066	-0.00244		-0.06851	-0.01235		1.40057	0.000728059		-0.06871	-0.00769		1.40076	0.000798458		-0.02286	-0.0041		1.39648	0.00538		15.8333	1.8176		15.8333	1.54138		15.8333	-0.43536		15.8333	-0.26481
1.4018	0.00040565		-0.08188	-0.00245		-0.06996	-0.01247		1.40179	0.000755172		-0.0696	-0.00772		1.40158	0.000802905		-0.02355	-0.00406		1.39707	0.00541		15.9167	1.81638		15.9167	1.53954		15.9167	-0.43566		15.9167	-0.26389
1.40211	0.000409637		-0.08249	-0.00246		-0.07018	-0.0126		1.4027	0.000771796		-0.0705	-0.00776		1.40245	0.00080815		-0.02417	-0.00399		1.39856	0.00548		16	1.81668		16	1.54016		16	-0.43382		16	-0.26634
1.40364	0.000407735		-0.08309	-0.00247		-0.07102	-0.01272		1.403	0.000787683		-0.0714	-0.00779		1.40328	0.000815465		-0.02525	-0.00388		1.39884	0.00552		16.0833	1.81607		16.0833	1.54016		16.0833	-0.43566		16.0833	-0.26511
1.40456	0.000416936		-0.08401	-0.00247		-0.07155	-0.01284		1.40391	0.000808969		-0.07167	-0.00783		1.40428	0.000821936		-0.02546	-0.00389		1.39971	0.00559		16.1667	1.81914		16.1667	1.54077		16.1667	-0.43474		16.1667	-0.26419
1.40487	0.000411845		-0.08462	-0.00249		-0.07268	-0.01297		1.40544	0.000822034		-0.07287	-0.00787		1.40506	0.000833146		-0.02689	-0.00397		1.4006	0.00563		16.25	1.81484		16.25	1.54046		16.25	-0.43505		16.25	-0.26481
1.4064	0.00041252		-0.08553	-0.0025		-0.07352	-0.01308		1.40604	0.000856263		-0.07346	-0.00791		1.40597	0.000840124		-0.02752	-0.00396		1.40147	0.00571		16.3333	1.81607		16.3333	1.542		16.3333	-0.43597		16.3333	-0.26511
1.40701	0.000410128		-0.08675	-0.00251		-0.07435	-0.01321		1.40664	0.000878775		-0.07497	-0.00795		1.40693	0.000853802		-0.02836	-0.00398		1.40204	0.00576		16.4167	1.81668		16.4167	1.53985		16.4167	-0.43597		16.4167	-0.26634
1.40793	0.000420924		-0.08797	-0.00251		-0.07457	-0.01333		1.40724	0.000910488		-0.07617	-0.00799		1.40775	0.000866239		-0.02956	-0.00408		1.40321	0.00585		16.5	1.81699		16.5	1.54138		16.5	-0.43536		16.5	-0.26603
1.40885	0.000412397		-0.08827	-0.00252		-0.0757	-0.01347		1.40846	0.000928584		-0.07644	-0.00803		1.4087	0.000882295		-0.02995	-0.00413		1.40438	0.00592		16.5833	1.81852		16.5833	1.54077		16.5833	-0.43536		16.5833	-0.26511
1.40977	0.000420188		-0.08919	-0.00253		-0.07624	-0.01358		1.40937	0.000961708		-0.07765	-0.00806		1.40957	0.000898719		-0.03042	-0.0041		1.40524	0.00602		16.6667	1.81883		16.6667	1.5374		16.6667	-0.43505		16.6667	-0.26695
1.41069	0.000415648		-0.08979	-0.00254		-0.07674	-0.01373		1.40997	0.000991275		-0.07823	-0.00811		1.41047	0.000917336		-0.03106	-0.00404		1.4058	0.00609		16.75	1.81607		16.75	1.54138		16.75	-0.43382		16.75	-0.26481
1.41161	0.000421598		-0.09162	-0.00255		-0.07788	-0.01386		1.4115	0.00102		-0.07974	-0.00814		1.4112	0.000937134		-0.03196	-0.00408		1.40635	0.00618		16.8333	1.81607		16.8333	1.53862		16.8333	-0.43536		16.8333	-0.26389
1.41253	0.000418531		-0.09162	-0.00256		-0.07809	-0.014		1.41241	0.00104		-0.07971	-0.00818		1.41228	0.000960719		-0.03283	-0.00416		1.40721	0.00626		16.9167	1.81822		16.9167	1.53954		16.9167	-0.43474		16.9167	-0.26481
1.41314	0.00041982		-0.09284	-0.00257		-0.07922	-0.01414		1.4127	0.00108		-0.08091	-0.00822		1.41305	0.000982602		-0.03406	-0.00422		1.40775	0.00636		17	1.8173		17	1.53924		17	-0.43628		17	-0.26573
1.41437	0.000417795		-0.09375	-0.00258		-0.08035	-0.01428		1.41391	0.00111		-0.08149	-0.00826		1.41395	0.00101		-0.03567	-0.00414		1.40921	0.00648		17.0833	1.81791		17.0833	1.54108		17.0833	-0.43566		17.0833	-0.26634
1.41529	0.000414667		-0.09467	-0.00259		-0.08118	-0.01441		1.41451	0.00115		-0.083	-0.0083		1.4149	0.00103		-0.03578	-0.00417		1.40975	0.00658		17.1667	1.81638		17.1667	1.54016		17.1667	-0.43597		17.1667	-0.26481
1.41651	0.00042123		-0.09527	-0.0026		-0.08169	-0.01456		1.41572	0.00119		-0.08358	-0.00834		1.41575	0.00107		-0.03682	-0.00406		1.41089	0.00671		17.25	1.81791		17.25	1.54261		17.25	-0.43505		17.25	-0.26603
1.41744	0.000419697		-0.09679	-0.00262		-0.08282	-0.0147		1.41601	0.00123		-0.08417	-0.00838		1.41665	0.0011		-0.03653	-0.00398		1.41173	0.00682		17.3333	1.81668		17.3333	1.54046		17.3333	-0.43597		17.3333	-0.26481
1.41805	0.000417979		-0.09772	-0.00262		-0.08302	-0.01485		1.41722	0.00127		-0.08476	-0.00842		1.4175	0.00113		-0.03747	-0.00404		1.41225	0.00695		17.4167	1.81699		17.4167	1.53985		17.4167	-0.43474		17.4167	-0.26389
1.41836	0.00041847		-0.09832	-0.00263		-0.08445	-0.01499		1.41843	0.00132		-0.08595	-0.00846		1.41826	0.00117		-0.03801	-0.00415		1.41309	0.00707		17.5	1.81515		17.5	1.54261		17.5	-0.43505		17.5	-0.26389
1.41928	0.000421169		-0.09954	-0.00264		-0.08465	-0.01515		1.41964	0.00137		-0.08715	-0.00851		1.41924	0.00121		-0.03958	-0.00411		1.41391	0.00721		17.5833	1.81699		17.5833	1.54108		17.5833	-0.43689		17.5833	-0.26481
1.42051	0.000416814		-0.10014	-0.00266		-0.08547	-0.01529		1.41993	0.00141		-0.08804	-0.00855		1.42013	0.00125		-0.04086	-0.00419		1.41534	0.00735		17.6667	1.8173		17.6667	1.53801		17.6667	-0.43536		17.6667	-0.26358
1.42142	0.000424604		-0.10167	-0.00266		-0.08597	-0.01545		1.42113	0.00147		-0.08862	-0.0086		1.42088	0.00129		-0.04147	-0.00414		1.41554	0.00751		17.75	1.8176		17.75	1.54046		17.75	-0.43658		17.75	-0.26419
1.42265	0.000419758		-0.10197	-0.00268		-0.08709	-0.01561		1.42173	0.00151		-0.08921	-0.00863		1.42186	0.00134		-0.04206	-0.00411		1.41636	0.00765		17.8333	1.82128		17.8333	1.53985		17.8333	-0.43628		17.8333	-0.26695
1.42326	0.000420556		-0.10258	-0.00268		-0.08789	-0.01577		1.42292	0.00158		-0.09071	-0.00868		1.42261	0.00139		-0.04265	-0.00421		1.41686	0.00782		17.9167	1.81822		17.9167	1.53954		17.9167	-0.43474		17.9167	-0.26511
1.42419	0.000415771		-0.1038	-0.00269		-0.0887	-0.01593		1.42352	0.00163		-0.0913	-0.00872		1.42349	0.00145		-0.04317	-0.00411		1.41798	0.00797		18	1.81791		18	1.54016		18	-0.43474		18	-0.26573
1.4248	0.000418347		-0.10471	-0.0027		-0.0892	-0.01609		1.42472	0.0017		-0.09187	-0.00877		1.42455	0.0015		-0.04365	-0.00411		1.41817	0.00814		18.0833	1.81668		18.0833	1.53954		18.0833	-0.43474		18.0833	-0.26511
1.42602	0.000419697		-0.10531	-0.00272		-0.09032	-0.01625		1.42531	0.00176		-0.09307	-0.00881		1.42529	0.00156		-0.04482	-0.00416		1.41896	0.00831		18.1667	1.81791		18.1667	1.54046		18.1667	-0.43382		18.1667	-0.26603
1.42664	0.000420985		-0.10623	-0.00273		-0.09051	-0.01641		1.4262	0.00183		-0.09365	-0.00886		1.42613	0.00163		-0.04602	-0.00423		1.41975	0.00851		18.25	1.82098		18.25	1.54046		18.25	-0.43566		18.25	-0.26481
1.42787	0.000416016		-0.10714	-0.00273		-0.09161	-0.01659		1.42709	0.0019		-0.09454	-0.00891		1.42691	0.00169		-0.04715	-0.00422		1.42085	0.00868		18.3333	1.81668		18.3333	1.54169		18.3333	-0.43689		18.3333	-0.26358
1.42879	0.000413011		-0.10836	-0.00275		-0.09272	-0.01676		1.42798	0.00197		-0.09512	-0.00895		1.42787	0.00176		-0.04755	-0.00419		1.42163	0.00889		18.4167	1.81791		18.4167	1.54016		18.4167	-0.43566		18.4167	-0.26419
1.4294	0.000414421		-0.10896	-0.00276		-0.09352	-0.01694		1.42918	0.00204		-0.09601	-0.009		1.42865	0.00183		-0.04774	-0.00426		1.42243	0.00906		18.5	1.81546		18.5	1.53985		18.5	-0.43505		18.5	-0.26542
1.43063	0.000416016		-0.10988	-0.00277		-0.09432	-0.0171		1.42946	0.00212		-0.0969	-0.00904		1.42947	0.00191		-0.04858	-0.0043		1.42288	0.00929		18.5833	1.81699		18.5833	1.54138		18.5833	-0.43628		18.5833	-0.26603
1.43093	0.000417673		-0.11078	-0.00279		-0.09451	-0.01728		1.43065	0.0022		-0.09778	-0.0091		1.43024	0.00199		-0.04923	-0.00427		1.42366	0.0095		18.6667	1.81883		18.6667	1.5423		18.6667	-0.43505		18.6667	-0.26419
1.43216	0.000417979		-0.1117	-0.00279		-0.0953	-0.01746		1.43154	0.00229		-0.09898	-0.00914		1.43124	0.00207		-0.05104	-0.00444		1.42442	0.00972		18.75	1.82067		18.75	1.53954		18.75	-0.43352		18.75	-0.26603
1.43277	0.000416936		-0.11291	-0.00281		-0.09639	-0.01765		1.43181	0.00237		-0.09986	-0.0092		1.43201	0.00215		-0.05105	-0.00436		1.42488	0.00993		18.8333	1.81699		18.8333	1.53862		18.8333	-0.43597		18.8333	-0.26542
1.434	0.000418409		-0.11352	-0.00282		-0.09688	-0.01782		1.4333	0.00247		-0.10044	-0.00923		1.43301	0.00224		-0.05264	-0.00438		1.42595	0.01017		18.9167	1.81668		18.9167	1.54046		18.9167	-0.43597		18.9167	-0.26358
1.43523	0.000416936		-0.11443	-0.00283		-0.09827	-0.01803		1.43388	0.00256		-0.10164	-0.00928		1.43382	0.00233		-0.05287	-0.00429		1.4264	0.01039		19	1.81638		19	1.5374		19	-0.43474		19	-0.26481
1.43615	0.000417305		-0.11534	-0.00285		-0.09785	-0.01819		1.43446	0.00265		-0.10222	-0.00933		1.43468	0.00242		-0.05424	-0.00432		1.42716	0.01063		19.0833	1.82006		19.0833	1.542		19.0833	-0.43536		19.0833	-0.26358
1.43676	0.000423745		-0.11625	-0.00286		-0.09823	-0.01809		1.43565	0.00274		-0.1031	-0.00938		1.4354	0.00251		-0.05441	-0.00433		1.4279	0.01088		19.1667	1.81515		19.1667	1.53954		19.1667	-0.43689		19.1667	-0.26603
1.43768	0.00041663		-0.11686	-0.00288		-0.09933	-0.01827		1.43684	0.00284		-0.10398	-0.00944		1.43629	0.00261		-0.05515	-0.00428		1.42864	0.01113		19.25	1.81515		19.25	1.54077		19.25	-0.43566		19.25	-0.2645
1.4389	0.000424604		-0.11808	-0.00288		-0.09979	-0.01849		1.4368	0.00294		-0.10487	-0.00949		1.43705	0.00272		-0.05636	-0.00437		1.42878	0.01138		19.3333	1.81699		19.3333	1.53862		19.3333	-0.43444		19.3333	-0.26481
1.43921	0.000419145		-0.11868	-0.0029		-0.10058	-0.01868		1.43829	0.00304		-0.10606	-0.00953		1.43785	0.00282		-0.05685	-0.00448		1.43014	0.01163		19.4167	1.8176		19.4167	1.5423		19.4167	-0.43536		19.4167	-0.26511
1.44013	0.000420985		-0.1196	-0.0029		-0.10105	-0.01888		1.43886	0.00315		-0.10663	-0.00959		1.43883	0.00293		-0.05838	-0.00451		1.43086	0.01191		19.5	1.81699		19.5	1.53985		19.5	-0.43628		19.5	-0.26327
1.44136	0.000419329		-0.1202	-0.00292		-0.10212	-0.0191		1.44035	0.00325		-0.10722	-0.00964		1.43953	0.00305		-0.05833	-0.00452		1.4313	0.01216		19.5833	1.81914		19.5833	1.54077		19.5833	-0.43474		19.5833	-0.26511
1.44227	0.000426996		-0.12111	-0.00293		-0.10231	-0.01928		1.44123	0.00336		-0.10871	-0.00969		1.44037	0.00317		-0.05922	-0.00441		1.43203	0.01243		19.6667	1.81791		19.6667	1.53893		19.6667	-0.43536		19.6667	-0.26389
1.44289	0.000421782		-0.12263	-0.00294		-0.10337	-0.01951		1.4418	0.00347		-0.10928	-0.00975		1.44119	0.0033		-0.05984	-0.00441		1.43277	0.01269		19.75	1.8173		19.75	1.54077		19.75	-0.43536		19.75	-0.26511
1.4435	0.000423255		-0.12293	-0.00296		-0.10417	-0.01969		1.44237	0.00358		-0.10986	-0.00981		1.44202	0.00343		-0.0615	-0.00446		1.43288	0.01297		19.8333	1.81638		19.8333	1.53832		19.8333	-0.43597		19.8333	-0.26573
1.44473	0.000421537		-0.12415	-0.00297		-0.10462	-0.01992		1.44294	0.00369		-0.11104	-0.00987		1.44266	0.00356		-0.06234	-0.0045		1.43423	0.01324		19.9167	1.81944		19.9167	1.5423		19.9167	-0.43536		19.9167	-0.26511
1.44596	0.000420924		-0.12445	-0.00298		-0.10601	-0.02012		1.44411	0.00382		-0.11193	-0.00991		1.44353	0.0037		-0.06258	-0.00445		1.43495	0.01352		20	1.81883		20	1.54108		20	-0.43505		20	-0.26634
1.44657	0.000420862		-0.12597	-0.003		-0.10647	-0.02035		1.44499	0.00393		-0.11281	-0.00998		1.4443	0.00386		-0.06312	-0.00443		1.43538	0.01378		20.0833	1.81944		20.0833	1.53985		20.0833	-0.43628		20.0833	-0.26481
1.4478	0.000422396		-0.12689	-0.00301		-0.10724	-0.02056		1.44616	0.00407		-0.11307	-0.01003		1.44512	0.00401		-0.06365	-0.00441		1.4361	0.01406		20.1667	1.81638		20.1667	1.54292		20.1667	-0.43474		20.1667	-0.26573
1.44841	0.000420188		-0.12748	-0.00303		-0.10738	-0.0208		1.44673	0.00418		-0.11396	-0.01008		1.44592	0.00417		-0.06463	-0.00455		1.43683	0.01434		20.25	1.81914		20.25	1.54108		20.25	-0.43566		20.25	-0.26511
1.44964	0.000426506		-0.1287	-0.00304		-0.10784	-0.02102		1.44729	0.00431		-0.11545	-0.01014		1.44664	0.00433		-0.06628	-0.00461		1.43756	0.01461		20.3333	1.81423		20.3333	1.54016		20.3333	-0.43566		20.3333	-0.26419
1.45056	0.00042166		-0.1296	-0.00307		-0.10922	-0.02124		1.44847	0.00443		-0.11602	-0.01021		1.44734	0.00451		-0.06667	-0.00461		1.43798	0.01489		20.4167	1.81668		20.4167	1.54016		20.4167	-0.43505		20.4167	-0.26389
1.45087	0.000418163		-0.13022	-0.00307		-0.10998	-0.02146		1.44872	0.00457		-0.11721	-0.01026		1.44828	0.00468		-0.06704	-0.00468		1.4387	0.01517		20.5	1.81515		20.5	1.54108		20.5	-0.43566		20.5	-0.26481
1.45179	0.000420862		-0.13112	-0.00309		-0.11042	-0.02171		1.44959	0.00471		-0.11778	-0.01032		1.44897	0.00487		-0.06768	-0.00461		1.43943	0.01545		20.5833	1.81699		20.5833	1.53985		20.5833	-0.43628		20.5833	-0.26511
1.45332	0.000422089		-0.13204	-0.0031		-0.11149	-0.02193		1.45045	0.00484		-0.11836	-0.01037		1.44972	0.00506		-0.06894	-0.00469		1.44046	0.01573		20.6667	1.8173		20.6667	1.54169		20.6667	-0.43597		20.6667	-0.26511
1.45394	0.000417059		-0.13295	-0.00311		-0.11194	-0.02217		1.45162	0.00499		-0.11892	-0.01044		1.45054	0.00526		-0.06934	-0.00476		1.44027	0.01599		20.75	1.81638		20.75	1.53985		20.75	-0.43689		20.75	-0.26511
1.45454	0.000425095		-0.13355	-0.00313		-0.1127	-0.0224		1.45218	0.00513		-0.12041	-0.0105		1.45132	0.00546		-0.07115	-0.00482		1.44131	0.01627		20.8333	1.81852		20.8333	1.542		20.8333	-0.4375		20.8333	-0.26419
1.45515	0.000432149		-0.13538	-0.00314		-0.11344	-0.02265		1.45334	0.00529		-0.1216	-0.01056		1.45205	0.00567		-0.07128	-0.00464		1.44172	0.01655		20.9167	1.81852		20.9167	1.53985		20.9167	-0.43474		20.9167	-0.26634
1.45638	0.000429021		-0.13567	-0.00317		-0.11389	-0.02289		1.4542	0.00543		-0.12186	-0.01062		1.45264	0.00588		-0.07198	-0.00469		1.44307	0.01681		21	1.81454		21	1.54046		21	-0.43597		21	-0.26542
1.4573	0.000432456		-0.13628	-0.00317		-0.11433	-0.02314		1.45475	0.00559		-0.12274	-0.01068		1.45359	0.0061		-0.0723	-0.00479		1.44318	0.0171		21.0833	1.81944		21.0833	1.54016		21.0833	-0.43566		21.0833	-0.26542
1.45822	0.00042945		-0.1378	-0.00319		-0.11536	-0.02342		1.4553	0.00574		-0.12362	-0.01074		1.45412	0.00633		-0.07327	-0.00481		1.44423	0.01736		21.1667	1.8176		21.1667	1.54108		21.1667	-0.43597		21.1667	-0.26389
1.45944	0.000434419		-0.13809	-0.00321		-0.1161	-0.02367		1.45616	0.00591		-0.12419	-0.01081		1.45497	0.00656		-0.07429	-0.00488		1.44495	0.01764		21.25	1.81822		21.25	1.53924		21.25	-0.43597		21.25	-0.26603
1.45945	0.000430002		-0.1393	-0.00323		-0.11684	-0.02394		1.45732	0.00608		-0.12506	-0.01087		1.45577	0.0068		-0.07537	-0.00492		1.4457	0.01788		21.3333	1.81852		21.3333	1.54016		21.3333	-0.43566		21.3333	-0.26542
1.46128	0.000435216		-0.13991	-0.00324		-0.11726	-0.0242		1.45786	0.00625		-0.12593	-0.01094		1.45652	0.00704		-0.07629	-0.00496		1.44612	0.01815		21.4167	1.81791		21.4167	1.53954		21.4167	-0.43536		21.4167	-0.26419
1.46159	0.000436259		-0.14112	-0.00326		-0.118	-0.02446		1.45902	0.00643		-0.12742	-0.01101		1.45727	0.00728		-0.07642	-0.0049		1.44708	0.01765		21.5	1.81699		21.5	1.54138		21.5	-0.43536		21.5	-0.26481
1.46312	0.000442025		-0.14204	-0.00326		-0.11843	-0.02472		1.45987	0.00661		-0.12768	-0.01107		1.45797	0.00753		-0.07716	-0.00495		1.4475	0.01793		21.5833	1.82036		21.5833	1.53985		21.5833	-0.43597		21.5833	-0.26511
1.46373	0.000440982		-0.14263	-0.0033		-0.11916	-0.025		1.46041	0.00678		-0.12855	-0.01114		1.45861	0.00779		-0.07713	-0.005		1.44794	0.01818		21.6667	1.81883		21.6667	1.54108		21.6667	-0.43597		21.6667	-0.26542
1.46434	0.000445706		-0.14354	-0.00331		-0.1199	-0.02525		1.46125	0.00698		-0.12974	-0.0112		1.4593	0.00805		-0.07876	-0.00499		1.44837	0.01845		21.75	1.81699		21.75	1.54138		21.75	-0.43658		21.75	-0.26419
1.46557	0.000444724		-0.14506	-0.00334		-0.12093	-0.02553		1.46179	0.00718		-0.1306	-0.01128		1.46003	0.00833		-0.0792	-0.00503		1.4494	0.01872		21.8333	1.81914		21.8333	1.53924		21.8333	-0.43505		21.8333	-0.26573
1.4668	0.000449202		-0.14535	-0.00336		-0.12135	-0.02581		1.46293	0.00739		-0.13117	-0.01135		1.46085	0.0086		-0.08065	-0.00517		1.44954	0.01897		21.9167	1.81883		21.9167	1.53893		21.9167	-0.43628		21.9167	-0.26481
1.4671	0.000456072		-0.14596	-0.00336		-0.12208	-0.02608		1.46346	0.00759		-0.13204	-0.01142		1.46148	0.00889		-0.08207	-0.00516		1.45059	0.01922		22	1.81852		22	1.53954		22	-0.43566		22	-0.26511
1.46863	0.000460121		-0.14718	-0.00338		-0.1222	-0.02635		1.4646	0.0078		-0.1326	-0.01149		1.46229	0.00918		-0.08299	-0.00537		1.45102	0.01948		22.0833	1.81852		22.0833	1.53893		22.0833	-0.43536		22.0833	-0.26511
1.46924	0.000460121		-0.1484	-0.00339		-0.1229	-0.02667		1.46483	0.00801		-0.13409	-0.01156		1.46296	0.00947		-0.08335	-0.00528		1.45178	0.01972		22.1667	1.82006		22.1667	1.54077		22.1667	-0.43597		22.1667	-0.26481
1.46985	0.000463863		-0.14898	-0.00342		-0.12424	-0.02693		1.46565	0.00825		-0.13434	-0.01163		1.46353	0.00977		-0.08418	-0.00529		1.45252	0.01996		22.25	1.81852		22.25	1.53832		22.25	-0.43566		22.25	-0.2645
1.47108	0.000462329		-0.1502	-0.00345		-0.12434	-0.02724		1.46679	0.00848		-0.13582	-0.01171		1.46427	0.01009		-0.08475	-0.00535		1.45327	0.02021		22.3333	1.81914		22.3333	1.54016		22.3333	-0.43628		22.3333	-0.26481
1.472	0.000469015		-0.1508	-0.00346		-0.12475	-0.02753		1.4673	0.00872		-0.13608	-0.01178		1.46497	0.0104		-0.08527	-0.00541		1.45342	0.02044		22.4167	1.8176		22.4167	1.53954		22.4167	-0.43628		22.4167	-0.26573
1.4723	0.000473248		-0.15171	-0.00347		-0.12546	-0.02782		1.46843	0.00897		-0.13695	-0.01185		1.46571	0.01073		-0.08591	-0.00536		1.45448	0.02067		22.5	1.81852		22.5	1.54016		22.5	-0.43536		22.5	-0.26603
1.47352	0.000480609		-0.15232	-0.00348		-0.12678	-0.02812		1.46894	0.00922		-0.13813	-0.01192		1.46626	0.01106		-0.08688	-0.00548		1.45523	0.02092		22.5833	1.8173		22.5833	1.5423		22.5833	-0.43689		22.5833	-0.26481
1.47444	0.000483124		-0.15384	-0.00349		-0.12749	-0.02843		1.46976	0.00948		-0.1393	-0.012		1.46699	0.01141		-0.0876	-0.00553		1.45598	0.02116		22.6667	1.81975		22.6667	1.54046		22.6667	-0.43689		22.6667	-0.26511
1.47536	0.000489074		-0.15412	-0.00353		-0.1276	-0.02871		1.46996	0.00974		-0.13925	-0.01207		1.46762	0.01176		-0.0889	-0.00553		1.45705	0.02138		22.75	1.81852		22.75	1.542		22.75	-0.43628		22.75	-0.26542
1.47627	0.000493797		-0.15504	-0.00354		-0.12861	-0.02903		1.47138	0.01003		-0.14011	-0.01215		1.46814	0.01212		-0.08938	-0.00554		1.45657	0.02162		22.8333	1.81883		22.8333	1.54046		22.8333	-0.43536		22.8333	-0.26573
1.4775	0.000498214		-0.15625	-0.00356		-0.1287	-0.02933		1.47188	0.0103		-0.14129	-0.01222		1.46895	0.01249		-0.08965	-0.00558		1.45765	0.02184		22.9167	1.81515		22.9167	1.53801		22.9167	-0.43628		22.9167	-0.26481
1.47779	0.000510298		-0.15686	-0.00357		-0.12909	-0.02966		1.47299	0.01059		-0.14185	-0.01231		1.46956	0.01286		-0.09078	-0.00574		1.45869	0.0221		23	1.8173		23	1.54169		23	-0.43382		23	-0.2645
1.47871	0.000510789		-0.15775	-0.0036		-0.1301	-0.02996		1.47349	0.01088		-0.14241	-0.01238		1.47016	0.01325		-0.09178	-0.00577		1.45915	0.02232		23.0833	1.8176		23.0833	1.53832		23.0833	-0.43597		23.0833	-0.26634
1.47932	0.000519438		-0.15866	-0.00361		-0.1308	-0.03027		1.47429	0.0112		-0.14388	-0.01247		1.47075	0.01365		-0.09228	-0.00585		1.46022	0.02256		23.1667	1.81791		23.1667	1.54138		23.1667	-0.43597		23.1667	-0.26419
1.48116	0.000520419		-0.15926	-0.00364		-0.1318	-0.0306		1.47539	0.01149		-0.14474	-0.01255		1.47144	0.01405		-0.09278	-0.00599		1.46098	0.02278		23.25	1.81883		23.25	1.54046		23.25	-0.43505		23.25	-0.26573
1.48177	0.000532258		-0.16047	-0.00367		-0.13189	-0.03091		1.47557	0.01182		-0.14561	-0.01263		1.47198	0.01446		-0.0946	-0.006		1.46173	0.02302		23.3333	1.81822		23.3333	1.54108		23.3333	-0.4375		23.3333	-0.26603
1.48268	0.000539067		-0.16137	-0.00369		-0.13228	-0.03123		1.47637	0.01213		-0.14616	-0.01271		1.47265	0.01489		-0.0946	-0.00595		1.4622	0.02322		23.4167	1.81668		23.4167	1.54108		23.4167	-0.43505		23.4167	-0.26419
1.48329	0.000547409		-0.16194	-0.00375		-0.13358	-0.03156		1.47715	0.01247		-0.14703	-0.01279		1.47327	0.01532		-0.09583	-0.00617		1.46325	0.02348		23.5	1.81638		23.5	1.542		23.5	-0.43536		23.5	-0.26665
1.4839	0.000545815		-0.16316	-0.00377		-0.13366	-0.03188		1.47825	0.0128		-0.14758	-0.01288		1.47383	0.01576		-0.09672	-0.00617		1.46308	0.02371		23.5833	1.82006		23.5833	1.54108		23.5833	-0.43505		23.5833	-0.26511
1.48543	0.000558451		-0.16407	-0.00377		-0.13434	-0.03222		1.47841	0.01316		-0.14875	-0.01296		1.47453	0.01621		-0.09672	-0.0062		1.46383	0.02397		23.6667	1.81668		23.6667	1.53985		23.6667	-0.43658		23.6667	-0.26511
1.48604	0.000563726		-0.16497	-0.00381		-0.13471	-0.03257		1.47919	0.01351		-0.1496	-0.01305		1.47489	0.01667		-0.09771	-0.00636		1.4652	0.0242		23.75	1.81699		23.75	1.54138		23.75	-0.43566		23.75	-0.2645
1.48665	0.000569922		-0.16528	-0.00381		-0.13572	-0.03289		1.47966	0.01387		-0.15016	-0.01314		1.47558	0.01714		-0.09854	-0.00631		1.46625	0.02446		23.8333	1.81699		23.8333	1.54046		23.8333	-0.43444		23.8333	-0.26419
1.48787	0.000580472		-0.16617	-0.00384		-0.13608	-0.03325		1.48044	0.01422		-0.15132	-0.01323		1.47612	0.01762		-0.09927	-0.00636		1.46637	0.02472		23.9167	1.81668		23.9167	1.53862		23.9167	-0.43658		23.9167	-0.26419
1.48908	0.000593477		-0.1674	-0.00385		-0.13677	-0.03357		1.48182	0.0146		-0.15188	-0.01331		1.47661	0.0181		-0.1003	-0.00647		1.4668	0.02498		24	1.81822		24	1.54016		24	-0.43505		24	-0.26481
1.48969	0.000604027		-0.16798	-0.00389		-0.13684	-0.03392		1.48228	0.01497		-0.15273	-0.0134		1.47706	0.01864		-0.10053	-0.0066		1.46754	0.02524		24.0833	1.81914		24.0833	1.53893		24.0833	-0.43628		24.0833	-0.26573
1.49091	0.000613658		-0.1692	-0.0039		-0.13782	-0.03427		1.48335	0.01536		-0.1539	-0.01349		1.47776	0.01915		-0.10179	-0.00674		1.46827	0.02551		24.1667	1.81975		24.1667	1.53862		24.1667	-0.43658		24.1667	-0.26481
1.49182	0.000624025		-0.17011	-0.00391		-0.1385	-0.03461		1.48351	0.01575		-0.15414	-0.01359		1.47823	0.01967		-0.10253	-0.00674		1.46899	0.02579		24.25	1.8173		24.25	1.54016		24.25	-0.43536		24.25	-0.26481
1.49182	0.000633042		-0.17069	-0.00396		-0.13887	-0.03495		1.48396	0.01614		-0.1553	-0.01367		1.47882	0.0202		-0.10364	-0.00691		1.46941	0.02608		24.3333	1.81607		24.3333	1.54108		24.3333	-0.43628		24.3333	-0.26542
1.49303	0.000656597		-0.17191	-0.00397		-0.13955	-0.03531		1.48503	0.01655		-0.15646	-0.01377		1.47924	0.02072		-0.10422	-0.00697		1.46982	0.02636		24.4167	1.81791		24.4167	1.54046		24.4167	-0.43597		24.4167	-0.26542
1.49426	0.000652916		-0.17281	-0.00399		-0.14023	-0.03565		1.48548	0.01695		-0.15732	-0.01386		1.47978	0.02126		-0.10457	-0.007		1.47082	0.02668		24.5	1.81484		24.5	1.5374		24.5	-0.43536		24.5	-0.26358
1.49516	0.000677514		-0.17404	-0.004		-0.14058	-0.03603		1.48623	0.01736		-0.15786	-0.01396		1.48037	0.0218		-0.1058	-0.00724		1.47153	0.02698		24.5833	1.8173		24.5833	1.53985		24.5833	-0.43536		24.5833	-0.26511
1.49577	0.000684998		-0.17401	-0.00403		-0.14156	-0.03637		1.48699	0.01778		-0.15841	-0.01405		1.48085	0.02236		-0.10595	-0.0073		1.47161	0.0273		24.6667	1.8173		24.6667	1.53954		24.6667	-0.43658		24.6667	-0.26511
1.49667	0.000702787		-0.17584	-0.00406		-0.14223	-0.03674		1.48743	0.01821		-0.15957	-0.01415		1.48142	0.02292		-0.10703	-0.00731		1.47199	0.02765		24.75	1.81944		24.75	1.54077		24.75	-0.43566		24.75	-0.26573
1.4982	0.000712847		-0.17644	-0.00407		-0.14229	-0.03709		1.4878	0.01804		-0.16043	-0.01424		1.48189	0.0235		-0.10792	-0.00753		1.47331	0.02795		24.8333	1.81668		24.8333	1.54046		24.8333	-0.43597		24.8333	-0.26511
1.4985	0.000730268		-0.17733	-0.00412		-0.14265	-0.03744		1.48824	0.01848		-0.16128	-0.01434		1.48242	0.02406		-0.10883	-0.00767		1.47367	0.0283		24.9167	1.81791		24.9167	1.54016		24.9167	-0.43474		24.9167	-0.26542
1.4991	0.000739837		-0.17793	-0.00414		-0.14419	-0.03788		1.489	0.01889		-0.16213	-0.01443		1.48283	0.02465		-0.10943	-0.0078		1.47465	0.02866		25	1.81791		25	1.54016		25	-0.43658		25	-0.2645
1.50001	0.000760754		-0.17852	-0.00417		-0.14394	-0.03823		1.48943	0.01934		-0.16268	-0.01453		1.48334	0.02524		-0.11022	-0.00782		1.47471	0.02901		25.0833	1.81883		25.0833	1.53954		25.0833	-0.43474		25.0833	-0.2645
1.50123	0.000774249		-0.17973	-0.00419		-0.1449	-0.03861		1.49018	0.01978		-0.16291	-0.01463		1.4838	0.02584		-0.11094	-0.00794		1.47568	0.02938		25.1667	1.81668		25.1667	1.54138		25.1667	-0.43413		25.1667	-0.26511
1.50183	0.000791241		-0.18032	-0.00422		-0.14556	-0.03898		1.49092	0.02022		-0.16407	-0.01473		1.48434	0.02644		-0.11211	-0.00825		1.47602	0.02978		25.25	1.81944		25.25	1.54046		25.25	-0.43628		25.25	-0.26419
1.50365	0.000809275		-0.18185	-0.00423		-0.1462	-0.03939		1.49105	0.02065		-0.16522	-0.01484		1.48488	0.02706		-0.11233	-0.00822		1.47669	0.03013		25.3333	1.81883		25.3333	1.53985		25.3333	-0.43474		25.3333	-0.26511
1.50364	0.000836143		-0.18275	-0.00427		-0.14656	-0.03975		1.4924	0.02111		-0.16607	-0.01494		1.48531	0.02769		-0.11298	-0.00845		1.47702	0.03053		25.4167	1.81944		25.4167	1.53924		25.4167	-0.43505		25.4167	-0.26511
1.50485	0.000849086		-0.18335	-0.00428		-0.1469	-0.04014		1.49284	0.02156		-0.16661	-0.01505		1.48575	0.02831		-0.11413	-0.00863		1.47765	0.03095		25.5	1.81822		25.5	1.54016		25.5	-0.43597		25.5	-0.26481
1.50514	0.000874174		-0.18394	-0.0043		-0.14755	-0.04052		1.49357	0.02202		-0.16746	-0.01515		1.48627	0.02894		-0.11487	-0.00863		1.47797	0.03136		25.5833	1.81607		25.5833	1.53954		25.5833	-0.43321		25.5833	-0.2645
1.50636	0.000892025		-0.18454	-0.00433		-0.14883	-0.04089		1.49401	0.02246		-0.16861	-0.01526		1.48657	0.02957		-0.11603	-0.00881		1.47892	0.03177		25.6667	1.81822		25.6667	1.54138		25.6667	-0.43566		25.6667	-0.26573
1.50726	0.000911777		-0.18605	-0.00436		-0.14918	-0.04126		1.49474	0.02294		-0.16914	-0.01538		1.48718	0.03021		-0.1155	-0.00891		1.47952	0.03222		25.75	1.8173		25.75	1.53893		25.75	-0.43474		25.75	-0.26511
1.50847	0.000936743		-0.18697	-0.00436		-0.14891	-0.04164		1.49547	0.0234		-0.16967	-0.01549		1.48736	0.03087		-0.11735	-0.00915		1.48015	0.03263		25.8333	1.81852		25.8333	1.54138		25.8333	-0.43628		25.8333	-0.2645
1.50938	0.000957046		-0.18758	-0.00437		-0.14955	-0.04205		1.4956	0.02386		-0.17052	-0.0156		1.48783	0.03151		-0.11792	-0.00924		1.48045	0.03309		25.9167	1.81883		25.9167	1.54077		25.9167	-0.43536		25.9167	-0.26511
1.51028	0.00098557		-0.18879	-0.0044		-0.15018	-0.04246		1.49663	0.02434		-0.17166	-0.01572		1.48839	0.03217		-0.11862	-0.00951		1.48104	0.03355		26	1.81576		26	1.53924		26	-0.43474		26	-0.26419
1.51118	0.00102		-0.18939	-0.00441		-0.15083	-0.04285		1.49705	0.02482		-0.1719	-0.01582		1.48884	0.03282		-0.11876	-0.00957		1.48133	0.03402		26.0833	1.81883		26.0833	1.53985		26.0833	-0.43505		26.0833	-0.26419
1.51208	0.00104		-0.19057	-0.00448		-0.15145	-0.04328		1.49747	0.02531		-0.17336	-0.01592		1.48926	0.03348		-0.1204	-0.00985		1.48193	0.03448		26.1667	1.81607		26.1667	1.53985		26.1667	-0.43566		26.1667	-0.26573
1.51268	0.00107		-0.19117	-0.00451		-0.1521	-0.04366		1.49851	0.02578		-0.1742	-0.01604		1.48975	0.03415		-0.12128	-0.01		1.4822	0.03496		26.25	1.8173		26.25	1.54046		26.25	-0.43628		26.25	-0.26511
1.51388	0.00111		-0.19267	-0.00454		-0.15242	-0.04408		1.49861	0.02628		-0.17504	-0.01615		1.49002	0.03482		-0.12181	-0.01012		1.48276	0.03547		26.3333	1.8176		26.3333	1.542		26.3333	-0.43444		26.3333	-0.26481
1.51447	0.00113		-0.19327	-0.00456		-0.15278	-0.04445		1.49965	0.02677		-0.17558	-0.01626		1.49061	0.0355		-0.12235	-0.01038		1.48333	0.03598		26.4167	1.81546		26.4167	1.53924		26.4167	-0.43444		26.4167	-0.26389
1.51537	0.00115		-0.19389	-0.00456		-0.15402	-0.04486		1.50006	0.02727		-0.1761	-0.01638		1.491	0.03618		-0.12318	-0.01052		1.48327	0.0365		26.5	1.81852		26.5	1.54016		26.5	-0.43474		26.5	-0.26573
1.51596	0.00119		-0.19447	-0.00461		-0.15404	-0.04527		1.50017	0.02776		-0.17726	-0.01649		1.49144	0.03687		-0.12388	-0.01073		1.48415	0.03699		26.5833	1.81791		26.5833	1.53893		26.5833	-0.43474		26.5833	-0.26481
1.51778	0.00123		-0.19569	-0.00462		-0.15436	-0.04569		1.50088	0.02828		-0.1781	-0.0166		1.49188	0.03756		-0.12407	-0.01088		1.4844	0.03752		26.6667	1.81638		26.6667	1.53954		26.6667	-0.43474		26.6667	-0.26481
1.51805	0.00128		-0.19624	-0.0047		-0.15561	-0.0461		1.50191	0.02877		-0.17832	-0.01673		1.49213	0.03825		-0.12532	-0.01097		1.48494	0.03806		26.75	1.81852		26.75	1.54077		26.75	-0.43444		26.75	-0.26481
1.51863	0.00132		-0.19714	-0.00473		-0.15593	-0.04651		1.50233	0.02927		-0.17946	-0.01685		1.49279	0.03895		-0.12584	-0.01129		1.48548	0.0386		26.8333	1.81576		26.8333	1.53985		26.8333	-0.43474		26.8333	-0.26481
1.51953	0.00135		-0.19806	-0.00474		-0.15654	-0.04696		1.50304	0.02978		-0.1803	-0.01696		1.49313	0.03965		-0.12728	-0.01156		1.48543	0.03911		26.9167	1.81914		26.9167	1.5423		26.9167	-0.43566		26.9167	-0.26511
1.52043	0.00138		-0.19929	-0.00473		-0.15657	-0.04736		1.50376	0.0303		-0.18144	-0.01709		1.49347	0.04035		-0.1279	-0.01173		1.48627	0.03966		27	1.81822		27	1.53985		27	-0.43536		27	-0.26327
1.52163	0.00142		-0.19987	-0.00477		-0.15691	-0.04774		1.50447	0.03081		-0.18196	-0.01722		1.49389	0.04106		-0.12882	-0.01209		1.48681	0.0402		27.0833	1.81699		27.0833	1.54138		27.0833	-0.43658		27.0833	-0.26511
1.52252	0.00146		-0.20079	-0.00478		-0.15782	-0.0482		1.50488	0.03132		-0.1828	-0.01733		1.49418	0.04176		-0.12794	-0.01218		1.4864	0.04079		27.1667	1.81822		27.1667	1.53924		27.1667	-0.43597		27.1667	-0.26481
1.52244	0.00157		-0.20138	-0.00481		-0.15815	-0.0486		1.50559	0.03185		-0.18393	-0.01747		1.49465	0.04247		-0.12927	-0.01234		1.48755	0.04134		27.25	1.8176		27.25	1.53985		27.25	-0.43536		27.25	-0.2645
1.52396	0.00159		-0.20228	-0.00484		-0.15877	-0.04903		1.5063	0.03238		-0.18477	-0.01759		1.49498	0.04318		-0.13074	-0.01276		1.48806	0.04192		27.3333	1.81638		27.3333	1.53985		27.3333	-0.43474		27.3333	-0.26511
1.52485	0.00164		-0.2035	-0.00485		-0.15938	-0.04948		1.5061	0.03289		-0.18528	-0.01773		1.49559	0.04389		-0.13155	-0.0129		1.48827	0.04251		27.4167	1.81668		27.4167	1.53924		27.4167	-0.43505		27.4167	-0.26481
1.52604	0.00169		-0.20439	-0.0049		-0.16001	-0.04988		1.50741	0.03344		-0.18612	-0.01785		1.49596	0.04461		-0.13145	-0.01297		1.48878	0.04309		27.5	1.81822		27.5	1.54169		27.5	-0.43628		27.5	-0.26573
1.52631	0.00175		-0.20531	-0.0049		-0.15971	-0.05032		1.5075	0.03398		-0.18725	-0.01798		1.49627	0.04535		-0.13279	-0.01336		1.48901	0.04364		27.5833	1.81852		27.5833	1.53985		27.5833	-0.43505		27.5833	-0.26511
1.52688	0.00181		-0.20622	-0.0049		-0.16125	-0.05075		1.50851	0.0345		-0.18777	-0.01812		1.49674	0.04606		-0.13328	-0.0138		1.48919	0.04426		27.6667	1.81607		27.6667	1.54108		27.6667	-0.43566		27.6667	-0.26481
1.52838	0.00186		-0.2071	-0.00496		-0.16126	-0.05116		1.50923	0.03503		-0.18799	-0.01781		1.4971	0.04679		-0.13413	-0.01394		1.4894	0.04483		27.75	1.81791		27.75	1.54138		27.75	-0.43413		27.75	-0.26511
1.52895	0.00191		-0.20801	-0.00498		-0.16219	-0.0516		1.50993	0.03558		-0.18817	-0.01799		1.49742	0.04752		-0.13436	-0.01419		1.49021	0.04544		27.8333	1.8176		27.8333	1.54108		27.8333	-0.43536		27.8333	-0.26603
1.52983	0.00198		-0.20859	-0.00502		-0.1625	-0.05202		1.51032	0.03612		-0.18928	-0.01815		1.49788	0.04824		-0.13485	-0.0145		1.4904	0.04603		27.9167	1.81638		27.9167	1.54046		27.9167	-0.43505		27.9167	-0.26511
1.53071	0.00203		-0.20981	-0.00503		-0.16343	-0.05245		1.51102	0.03667		-0.18949	-0.01829		1.49815	0.04897		-0.13608	-0.01487		1.49119	0.04666		28	1.8176		28	1.5377		28	-0.43536		28	-0.26542
1.53188	0.00211		-0.2104	-0.00507		-0.16403	-0.05291		1.5108	0.03722		-0.19061	-0.01845		1.49855	0.04971		-0.13647	-0.01501		1.49076	0.04728		28.0833	1.81791		28.0833	1.54046		28.0833	-0.43505		28.0833	-0.26511
1.53277	0.00215		-0.21101	-0.00507		-0.16405	-0.05332		1.51212	0.03776		-0.19204	-0.01859		1.49899	0.05047		-0.13794	-0.01539		1.49156	0.04788		28.1667	1.81546		28.1667	1.54169		28.1667	-0.43474		28.1667	-0.26542
1.53334	0.00222		-0.21251	-0.00513		-0.16464	-0.05379		1.51251	0.03831		-0.19224	-0.01875		1.49917	0.05126		-0.13894	-0.01576		1.49203	0.04852		28.25	1.81791		28.25	1.54046		28.25	-0.43444		28.25	-0.26481
1.53421	0.00228		-0.2137	-0.00517		-0.16459	-0.05429		1.51321	0.03887		-0.19307	-0.01887		1.49967	0.052		-0.13889	-0.01604		1.49221	0.04915		28.3333	1.8173		28.3333	1.53862		28.3333	-0.43505		28.3333	-0.26358
1.53479	0.00234		-0.21402	-0.00515		-0.16582	-0.05473		1.5136	0.03942		-0.19358	-0.01902		1.50011	0.05275		-0.13928	-0.01629		1.49207	0.04978		28.4167	1.81699		28.4167	1.53862		28.4167	-0.43505		28.4167	-0.26511
1.53627	0.00241		-0.21459	-0.00522		-0.16579	-0.05521		1.51431	0.03996		-0.1944	-0.01916		1.50041	0.0535		-0.14007	-0.01665		1.49286	0.0504		28.5	1.8176		28.5	1.53924		28.5	-0.43597		28.5	-0.26511
1.53652	0.00249		-0.2161	-0.00524		-0.16643	-0.05562		1.5147	0.04052		-0.19492	-0.0193		1.50081	0.05424		-0.14132	-0.017		1.49361	0.05109		28.5833	1.81638		28.5833	1.54016		28.5833	-0.43597		28.5833	-0.26573
1.5374	0.00255		-0.21669	-0.00528		-0.16671	-0.05609		1.51509	0.04107		-0.19573	-0.01946		1.50125	0.05499		-0.14149	-0.01729		1.49317	0.05172		28.6667	1.81668		28.6667	1.53985		28.6667	-0.43536		28.6667	-0.26511
1.53827	0.00263		-0.21757	-0.00534		-0.16789	-0.0566		1.51609	0.04163		-0.19686	-0.01959		1.5016	0.05574		-0.14261	-0.01773		1.49364	0.05235		28.75	1.81822		28.75	1.54108		28.75	-0.43505		28.75	-0.2645
1.53945	0.0027		-0.21845	-0.0054		-0.16789	-0.05703		1.51618	0.04217		-0.19767	-0.01975		1.50191	0.05655		-0.14338	-0.01798		1.49348	0.05303		28.8333	1.82006		28.8333	1.53985		28.8333	-0.43536		28.8333	-0.26481
1.53939	0.00278		-0.21875	-0.00541		-0.16817	-0.05751		1.51718	0.04274		-0.1982	-0.01987		1.50234	0.05732		-0.14386	-0.01836		1.49454	0.0537		28.9167	1.81576		28.9167	1.54138		28.9167	-0.43566		28.9167	-0.26358
1.54055	0.00287		-0.2206	-0.0054		-0.16879	-0.05794		1.51788	0.04329		-0.19899	-0.02005		1.50263	0.05808		-0.14468	-0.01882		1.49439	0.05436		29	1.81822		29	1.54016		29	-0.43628		29	-0.26419
1.54203	0.00295		-0.2209	-0.0054		-0.16911	-0.05835		1.51796	0.04387		-0.19983	-0.02017		1.50302	0.05883		-0.14533	-0.01891		1.49483	0.05504		29.0833	1.81515		29.0833	1.53862		29.0833	-0.43566		29.0833	-0.2645
1.5432	0.00303		-0.22212	-0.00541		-0.17002	-0.05881		1.51896	0.04444		-0.20064	-0.02032		1.50341	0.0596		-0.14655	-0.01954		1.49529	0.0557		29.1667	1.81668		29.1667	1.54108		29.1667	-0.43536		29.1667	-0.26542
1.54313	0.00313		-0.2227	-0.00546		-0.17093	-0.05927		1.51965	0.04499		-0.20145	-0.02048		1.50372	0.06034		-0.14629	-0.01953		1.49603	0.0564		29.25	1.81607		29.25	1.53893		29.25	-0.43566		29.25	-0.26511
1.54429	0.00322		-0.22358	-0.00553		-0.17122	-0.05973		1.52005	0.04555		-0.20165	-0.02064		1.50398	0.06109		-0.1476	-0.02034		1.49556	0.05707		29.3333	1.81607		29.3333	1.5423		29.3333	-0.43413		29.3333	-0.26389
1.54516	0.0033		-0.22448	-0.00555		-0.17121	-0.06018		1.52104	0.04613		-0.20308	-0.02079		1.50445	0.06186		-0.14861	-0.02077		1.4963	0.05777		29.4167	1.81576		29.4167	1.53924		29.4167	-0.43505		29.4167	-0.26481
1.54571	0.00338		-0.22479	-0.00554		-0.17175	-0.06072		1.52051	0.0467		-0.2042	-0.02093		1.5048	0.06261		-0.14856	-0.02067		1.49615	0.05842		29.5	1.81852		29.5	1.5423		29.5	-0.43474		29.5	-0.26542
1.54686	0.00349		-0.22595	-0.00564		-0.17197	-0.06129		1.52149	0.0473		-0.20441	-0.02108		1.50519	0.06336		-0.14942	-0.02132		1.49657	0.05913		29.5833	1.81914		29.5833	1.53893		29.5833	-0.43505		29.5833	-0.2645
1.54741	0.00359		-0.22749	-0.00563		-0.17288	-0.06174		1.52218	0.04788		-0.20491	-0.02124		1.50565	0.06415		-0.14982	-0.02159		1.497	0.05983		29.6667	1.81699		29.6667	1.53954		29.6667	-0.43566		29.6667	-0.26481
1.54857	0.00368		-0.22838	-0.00567		-0.17348	-0.06219		1.52226	0.04844		-0.20602	-0.0214		1.50573	0.06496		-0.15045	-0.02168		1.49712	0.06053		29.75	1.81668		29.75	1.53862		29.75	-0.43566		29.75	-0.26511
1.54881	0.00378		-0.22899	-0.00568		-0.17375	-0.06268		1.52356	0.04904		-0.20652	-0.02157		1.50619	0.06575		-0.15186	-0.02264		1.49725	0.06122		29.8333	1.81576		29.8333	1.54077		29.8333	-0.43413		29.8333	-0.2645
1.54996	0.00388		-0.22987	-0.00573		-0.17436	-0.06313		1.52394	0.04963		-0.20733	-0.02172		1.50657	0.06652		-0.15238	-0.02341		1.49738	0.06192		29.9167	1.81607		29.9167	1.53893		29.9167	-0.43474		29.9167	-0.2645
1.55081	0.00399		-0.23076	-0.00577		-0.17462	-0.06364		1.52461	0.05024		-0.20783	-0.02189		1.50697	0.06732		-0.15315	-0.02356		1.49812	0.0626		30	1.81668		30	1.54046		30	-0.43444		30	-0.2645
1.55163	0.00414		-0.2316	-0.00589		-0.1749	-0.0641		1.52469	0.0508		-0.20955	-0.02205		1.50741	0.06808		-0.15388	-0.02372		1.49823	0.06332		30.0833	1.81576		30.0833	1.5423		30.0833	-0.43597		30.0833	-0.26481
1.55246	0.00427		-0.23224	-0.00586		-0.17551	-0.06455		1.52569	0.05138		-0.21036	-0.02221		1.50767	0.06882		-0.15395	-0.02427		1.49896	0.06403		30.1667	1.81515		30.1667	1.53954		30.1667	-0.43444		30.1667	-0.26511
1.5533	0.00438		-0.23343	-0.00591		-0.17606	-0.06508		1.52638	0.05196		-0.2099	-0.02243		1.50813	0.06961		-0.15469	-0.02455		1.49909	0.06473		30.25	1.81607		30.25	1.53985		30.25	-0.43597		30.25	-0.26511
1.55383	0.0045		-0.23432	-0.00594		-0.17634	-0.06556		1.52645	0.05254		-0.21162	-0.0226		1.50834	0.07037		-0.15467	-0.02478		1.49919	0.06546		30.3333	1.81515		30.3333	1.53862		30.3333	-0.43536		30.3333	-0.26511
1.55497	0.00462		-0.23495	-0.00592		-0.17721	-0.06606		1.52714	0.05313		-0.21212	-0.02276		1.50884	0.07116		-0.15592	-0.02557		1.49963	0.06615		30.4167	1.8173		30.4167	1.5377		30.4167	-0.43628		30.4167	-0.2645
1.55518	0.00476		-0.23619	-0.0059		-0.1775	-0.06652		1.52813	0.05372		-0.21264	-0.0229		1.5091	0.0719		-0.15631	-0.02627		1.49943	0.06687		30.5	1.81454		30.5	1.54077		30.5	-0.43566		30.5	-0.2645
1.55694	0.00487		-0.23736	-0.00598		-0.1778	-0.06698		1.5285	0.05432		-0.21343	-0.02309		1.50958	0.07267		-0.15779	-0.02717		1.49984	0.0676		30.5833	1.81546		30.5833	1.53924		30.5833	-0.43566		30.5833	-0.2645
1.55684	0.00501		-0.23766	-0.006		-0.1784	-0.06744		1.52887	0.05494		-0.21454	-0.02325		1.50977	0.07345		-0.15772	-0.02745		1.50026	0.06831		30.6667	1.81883		30.6667	1.53893		30.6667	-0.43566		30.6667	-0.26511
1.55798	0.00514		-0.23853	-0.00607		-0.17928	-0.06792		1.52955	0.05553		-0.21502	-0.02344		1.51009	0.07424		-0.15939	-0.02818		1.50069	0.06902		30.75	1.81515		30.75	1.54016		30.75	-0.43658		30.75	-0.26419
1.55819	0.00527		-0.23942	-0.00611		-0.17925	-0.0684		1.52992	0.05615		-0.21553	-0.0236		1.51063	0.07504		-0.15924	-0.02829		1.50079	0.06975		30.8333	1.81822		30.8333	1.53954		30.8333	-0.43505		30.8333	-0.26511
1.55964	0.0054		-0.2403	-0.00617		-0.17984	-0.06887		1.53061	0.05672		-0.21662	-0.02378		1.51095	0.07584		-0.16002	-0.02874		1.50058	0.07049		30.9167	1.8173		30.9167	1.5374		30.9167	-0.43689		30.9167	-0.2645
1.56015	0.00553		-0.24088	-0.00622		-0.18012	-0.06936		1.53098	0.05733		-0.21744	-0.02394		1.51125	0.07659		-0.15975	-0.02899		1.50097	0.07124		31	1.81638		31	1.53893		31	-0.43566		31	-0.26419
1.56128	0.00568		-0.24208	-0.00626		-0.18103	-0.06981		1.53166	0.05793		-0.21792	-0.02412		1.51172	0.07736		-0.16119	-0.02954		1.5011	0.07193		31.0833	1.81914		31.0833	1.53832		31.0833	-0.43505		31.0833	-0.26419
1.56177	0.00586		-0.24264	-0.00633		-0.18128	-0.07033		1.53215	0.05899		-0.21872	-0.02429		1.51194	0.07817		-0.1627	-0.03073		1.50181	0.07268		31.1667	1.8173		31.1667	1.5377		31.1667	-0.43597		31.1667	-0.26542
1.56198	0.006		-0.24356	-0.00634		-0.18181	-0.07088		1.53282	0.05961		-0.2195	-0.02449		1.51218	0.07901		-0.16255	-0.03089		1.50192	0.07339		31.25	1.81668		31.25	1.53893		31.25	-0.43628		31.25	-0.26389
1.5634	0.00616		-0.24474	-0.0064		-0.18239	-0.07137		1.53259	0.06019		-0.2203	-0.02466		1.51259	0.08001		-0.16335	-0.03139		1.50231	0.07415		31.3333	1.8173		31.3333	1.53617		31.3333	-0.4372		31.3333	-0.26511
1.56389	0.00633		-0.24564	-0.00643		-0.18326	-0.07188		1.53358	0.0608		-0.22079	-0.02484		1.51261	0.08096		-0.16366	-0.03205		1.50239	0.07492		31.4167	1.81822		31.4167	1.54016		31.4167	-0.43566		31.4167	-0.26419
1.56441	0.00646		-0.24624	-0.00645		-0.18257	-0.07243		1.53395	0.0614		-0.22189	-0.02501		1.51295	0.08179		-0.16423	-0.0326		1.5025	0.07563		31.5	1.82006		31.5	1.53924		31.5	-0.4375		31.5	-0.26389
1.56578	0.0067		-0.24714	-0.00647		-0.18315	-0.07291		1.53432	0.06201		-0.22206	-0.02521		1.51333	0.08256		-0.16579	-0.03342		1.50257	0.0764		31.5833	1.81883		31.5833	1.54046		31.5833	-0.43628		31.5833	-0.2645
1.56689	0.00686		-0.24796	-0.00662		-0.18376	-0.07335		1.535	0.06261		-0.22348	-0.02538		1.51374	0.08335		-0.16599	-0.03378		1.5036	0.07713		31.6667	1.8173		31.6667	1.53893		31.6667	-0.43566		31.6667	-0.26511
1.5674	0.00702		-0.2489	-0.00659		-0.18462	-0.07389		1.53568	0.06321		-0.22396	-0.02557		1.51397	0.08415		-0.16629	-0.03428		1.50338	0.07789		31.75	1.82006		31.75	1.53832		31.75	-0.43505		31.75	-0.26573
1.56786	0.00723		-0.24948	-0.00664		-0.18516	-0.07442		1.53636	0.06381		-0.22443	-0.02578		1.5145	0.08496		-0.16716	-0.035		1.50346	0.07863		31.8333	1.81791		31.8333	1.54016		31.8333	-0.43474		31.8333	-0.26511
1.56894	0.00744		-0.25009	-0.00665		-0.18573	-0.07492		1.53704	0.0644		-0.22522	-0.02595		1.51469	0.08581		-0.16762	-0.03542		1.50387	0.07938		31.9167	1.8173		31.9167	1.53924		31.9167	-0.43628		31.9167	-0.26511
1.56914	0.00759		-0.25159	-0.00669		-0.18599	-0.07543		1.5368	0.065		-0.22632	-0.02614		1.51508	0.0867		-0.16865	-0.03623		1.50397	0.0801		32	1.81944		32	1.54138		32	-0.43536		32	-0.26481
1.57024	0.00777		-0.25252	-0.00668		-0.1863	-0.07586		1.53747	0.06563		-0.22679	-0.02634		1.51523	0.08753		-0.1684	-0.03663		1.50467	0.08086		32.0833	1.8173		32.0833	1.54016		32.0833	-0.4375		32.0833	-0.26481
1.57044	0.00793		-0.25342	-0.00671		-0.18623	-0.07639		1.53784	0.06624		-0.22729	-0.02651		1.51569	0.08832		-0.16951	-0.03726		1.50474	0.08163		32.1667	1.81822		32.1667	1.53678		32.1667	-0.43658		32.1667	-0.26511
1.57185	0.00811		-0.25401	-0.00674		-0.18741	-0.0769		1.53852	0.06684		-0.22777	-0.0267		1.51601	0.08912		-0.17032	-0.03797		1.50419	0.08241		32.25	1.81699		32.25	1.53985		32.25	-0.43505		32.25	-0.26419
1.57265	0.00828		-0.25488	-0.00682		-0.18772	-0.07734		1.5395	0.06746		-0.22914	-0.02693		1.51632	0.08992		-0.1702	-0.03831		1.50458	0.08318		32.3333	1.81668		32.3333	1.5374		32.3333	-0.43658		32.3333	-0.26419
1.57312	0.00848		-0.25576	-0.00686		-0.18763	-0.0779		1.53956	0.06806		-0.22961	-0.02714		1.51663	0.09079		-0.17091	-0.03898		1.50496	0.08395		32.4167	1.81914		32.4167	1.53924		32.4167	-0.43566		32.4167	-0.26419
1.57391	0.00867		-0.25691	-0.00697		-0.1885	-0.07842		1.54024	0.06868		-0.23039	-0.02734		1.51693	0.09161		-0.17202	-0.03981		1.50565	0.08471		32.5	1.82067		32.5	1.53893		32.5	-0.4375		32.5	-0.26389
1.5747	0.00885		-0.2572	-0.00699		-0.18965	-0.07896		1.54092	0.06928		-0.23116	-0.02755		1.51745	0.09238		-0.17244	-0.04055		1.50542	0.08548		32.5833	1.82006		32.5833	1.54077		32.5833	-0.43597		32.5833	-0.26481
1.57519	0.00904		-0.25818	-0.00692		-0.18957	-0.07952		1.54159	0.06991		-0.23163	-0.02776		1.51769	0.09322		-0.17292	-0.04102		1.50613	0.08622		32.6667	1.81668		32.6667	1.53801		32.6667	-0.43566		32.6667	-0.26419
1.57597	0.00923		-0.25877	-0.00695		-0.18984	-0.08001		1.54195	0.07052		-0.23211	-0.02795		1.51793	0.09399		-0.17353	-0.04198		1.50621	0.08698		32.75	1.81576		32.75	1.53648		32.75	-0.43597		32.75	-0.26389
1.57645	0.00942		-0.25986	-0.00715		-0.19036	-0.08058		1.54263	0.07114		-0.23287	-0.02817		1.51811	0.09486		-0.17438	-0.04283		1.50598	0.08774		32.8333	1.82067		32.8333	1.54016		32.8333	-0.43597		32.8333	-0.2645
1.57723	0.00962		-0.26138	-0.00717		-0.19045	-0.08132		1.54299	0.07176		-0.23366	-0.02836		1.51863	0.09563		-0.17483	-0.04345		1.50636	0.08852		32.9167	1.81791		32.9167	1.53924		32.9167	-0.43536		32.9167	-0.2645
1.5783	0.00984		-0.26197	-0.0072		-0.19099	-0.08187		1.54398	0.07235		-0.23475	-0.02855		1.51898	0.0965		-0.17642	-0.04436		1.50704	0.08929		33	1.81883		33	1.53924		33	-0.43505		33	-0.26511
1.57933	0.01012		-0.26255	-0.00724		-0.19128	-0.08234		1.54466	0.07295		-0.23552	-0.02877		1.51926	0.09729		-0.17685	-0.04481		1.5068	0.09009		33.0833	1.81883		33.0833	1.53954		33.0833	-0.43597		33.0833	-0.26511
1.57981	0.01031		-0.26317	-0.00723		-0.19183	-0.08286		1.54472	0.07357		-0.23599	-0.02898		1.51946	0.09806		-0.17705	-0.04503		1.50687	0.09085		33.1667	1.81791		33.1667	1.53893		33.1667	-0.43597		33.1667	-0.26481
1.58059	0.01052		-0.26467	-0.00729		-0.19204	-0.08344		1.5457	0.0742		-0.23615	-0.02919		1.52008	0.09881		-0.17714	-0.04572		1.50695	0.09163		33.25	1.81883		33.25	1.53954		33.25	-0.43566		33.25	-0.26481
1.5813	0.01082		-0.26523	-0.00737		-0.19228	-0.08398		1.54575	0.07483		-0.23721	-0.02943		1.52047	0.09957		-0.17808	-0.04658		1.50732	0.0924		33.3333	1.81699		33.3333	1.53954		33.3333	-0.43566		33.3333	-0.2645
1.58177	0.01103		-0.26645	-0.00738		-0.19287	-0.08444		1.54674	0.07544		-0.23829	-0.02963		1.52084	0.10042		-0.17805	-0.04688		1.50769	0.0932		33.4167	1.81638		33.4167	1.53832		33.4167	-0.43536		33.4167	-0.26481
1.58221	0.01127		-0.26675	-0.00738		-0.1931	-0.08499		1.54679	0.07606		-0.23906	-0.02985		1.52095	0.10124		-0.17877	-0.04757		1.50775	0.09397		33.5	1.81668		33.5	1.54077		33.5	-0.4375		33.5	-0.26389
1.58262	0.01156		-0.26763	-0.00744		-0.19365	-0.08552		1.54748	0.07663		-0.23951	-0.03008		1.52133	0.10215		-0.1794	-0.04864		1.50815	0.09473		33.5833	1.82159		33.5833	1.53893		33.5833	-0.43689		33.5833	-0.26481
1.58339	0.01178		-0.26883	-0.00747		-0.19454	-0.086		1.54815	0.07726		-0.23997	-0.0303		1.52156	0.10294		-0.18015	-0.04951		1.50821	0.09551		33.6667	1.8176		33.6667	1.53954		33.6667	-0.43658		33.6667	-0.26481
1.58447	0.01199		-0.27004	-0.00751		-0.19446	-0.08655		1.54851	0.0779		-0.24073	-0.03053		1.52189	0.10378		-0.18107	-0.05058		1.5083	0.09627		33.75	1.81914		33.75	1.53801		33.75	-0.43628		33.75	-0.26419
1.58524	0.0122		-0.27063	-0.00753		-0.19504	-0.08704		1.54887	0.07853		-0.2415	-0.03075		1.5223	0.10458		-0.18179	-0.05122		1.50864	0.09709		33.8333	1.81852		33.8333	1.53893		33.8333	-0.43566		33.8333	-0.26419
1.58601	0.01242		-0.27122	-0.00757		-0.19522	-0.08766		1.54922	0.0792		-0.24163	-0.031		1.52268	0.10541		-0.18174	-0.05147		1.50897	0.09794		33.9167	1.82067		33.9167	1.53924		33.9167	-0.43628		33.9167	-0.2645
1.58709	0.01262		-0.27213	-0.00758		-0.19578	-0.08817		1.5502	0.07982		-0.24299	-0.03124		1.52291	0.10614		-0.18265	-0.05269		1.50844	0.09869		34	1.82098		34	1.53832		34	-0.43505		34	-0.26389
1.5878	0.01293		-0.27329	-0.00768		-0.19663	-0.08871		1.55027	0.0804		-0.24374	-0.03148		1.52331	0.10695		-0.18296	-0.05343		1.50944	0.09945		34.0833	1.82067		34.0833	1.54138		34.0833	-0.43536		34.0833	-0.26419
1.58796	0.01313		-0.27389	-0.00769		-0.19715	-0.08929		1.55126	0.08101		-0.2439	-0.0317		1.5237	0.10771		-0.18474	-0.0546		1.50918	0.10026		34.1667	1.8176		34.1667	1.53832		34.1667	-0.43628		34.1667	-0.26419
1.58841	0.01337		-0.27512	-0.00768		-0.19709	-0.08981		1.55162	0.08164		-0.24465	-0.03193		1.52402	0.10857		-0.18462	-0.05494		1.50927	0.101		34.25	1.81914		34.25	1.54108		34.25	-0.43505		34.25	-0.26481
1.58885	0.01362		-0.27606	-0.00767		-0.19763	-0.09035		1.55229	0.08226		-0.24574	-0.03214		1.52436	0.10932		-0.18476	-0.05557		1.50961	0.10184		34.3333	1.82006		34.3333	1.53924		34.3333	-0.43628		34.3333	-0.26419
1.58992	0.01384		-0.27667	-0.00767		-0.1979	-0.09083		1.55235	0.08287		-0.2468	-0.03238		1.52465	0.1101		-0.18536	-0.05641		1.50998	0.10262		34.4167	1.82098		34.4167	1.5377		34.4167	-0.43566		34.4167	-0.2645
1.59035	0.0141		-0.27752	-0.00777		-0.19877	-0.09136		1.55364	0.08349		-0.24726	-0.0326		1.52504	0.11099		-0.18544	-0.05717		1.50974	0.1034		34.5	1.82128		34.5	1.53985		34.5	-0.43536		34.5	-0.26511
1.59202	0.01435		-0.27809	-0.00782		-0.19902	-0.09187		1.55368	0.08415		-0.24739	-0.03285		1.52537	0.11176		-0.18632	-0.0582		1.51071	0.10421		34.5833	1.81944		34.5833	1.53954		34.5833	-0.43628		34.5833	-0.26481
1.59218	0.01456		-0.27963	-0.00782		-0.19957	-0.09239		1.55402	0.08482		-0.24845	-0.03309		1.52573	0.11256		-0.18721	-0.05931		1.51044	0.10503		34.6667	1.81914		34.6667	1.54138		34.6667	-0.43505		34.6667	-0.26481
1.59321	0.01483		-0.28016	-0.00794		-0.19976	-0.093		1.555	0.08545		-0.2495	-0.03334		1.52613	0.11336		-0.18768	-0.05999		1.51052	0.1058		34.75	1.81944		34.75	1.53985		34.75	-0.43628		34.75	-0.2645
1.59365	0.01508		-0.28105	-0.00797		-0.20065	-0.09348		1.55537	0.08604		-0.24995	-0.03357		1.52649	0.1141		-0.18809	-0.06055		1.51056	0.10662		34.8333	1.81791		34.8333	1.53954		34.8333	-0.43536		34.8333	-0.26481
1.59438	0.01536		-0.28162	-0.00805		-0.20058	-0.09402		1.55573	0.08669		-0.25038	-0.03383		1.5268	0.11484		-0.18894	-0.06142		1.51156	0.10737		34.9167	1.82098		34.9167	1.54077		34.9167	-0.43658		34.9167	-0.26358
1.5948	0.01563		-0.28284	-0.00805		-0.20078	-0.09461		1.5564	0.08731		-0.25115	-0.03405		1.52709	0.11574		-0.18891	-0.06218		1.51163	0.10816		35	1.82159		35	1.53954		35	-0.43597		35	-0.26419
1.59525	0.01586		-0.28351	-0.00798		-0.20162	-0.09517		1.55677	0.08793		-0.2522	-0.0343		1.52737	0.11659		-0.19014	-0.0631		1.51169	0.10895		35.0833	1.81975		35.0833	1.53801		35.0833	-0.43536		35.0833	-0.26419
1.59655	0.0162		-0.28437	-0.00806		-0.2019	-0.09564		1.55774	0.08856		-0.25235	-0.03453		1.52771	0.11748		-0.19034	-0.06398		1.51203	0.10978		35.1667	1.81914		35.1667	1.53924		35.1667	-0.43566		35.1667	-0.26389
1.59666	0.01648		-0.28489	-0.00819		-0.20214	-0.09618		1.55809	0.08921		-0.25308	-0.0348		1.52767	0.11873		-0.18999	-0.06472		1.51179	0.11056		35.25	1.81883		35.25	1.53924		35.25	-0.43658		35.25	-0.2645
1.5977	0.01674		-0.28543	-0.0083		-0.2027	-0.09669		1.55845	0.08985		-0.25413	-0.03505		1.52814	0.1195		-0.19113	-0.06568		1.51216	0.11135		35.3333	1.82006		35.3333	1.54108		35.3333	-0.43658		35.3333	-0.2645
1.59811	0.01704		-0.28694	-0.00833		-0.20296	-0.09719		1.55883	0.09045		-0.25456	-0.0353		1.52841	0.12023		-0.1919	-0.06656		1.5128	0.11217		35.4167	1.82036		35.4167	1.53924		35.4167	-0.43628		35.4167	-0.26419
1.59878	0.0174		-0.28786	-0.00834		-0.20362	-0.098		1.55979	0.0911		-0.25561	-0.03557		1.52861	0.12114		-0.1928	-0.06725		1.51253	0.113		35.5	1.82036		35.5	1.5374		35.5	-0.43597		35.5	-0.2645
1.59951	0.01767		-0.28872	-0.00842		-0.20419	-0.09851		1.56015	0.09174		-0.25635	-0.03582		1.52894	0.12204		-0.19238	-0.06799		1.51259	0.1138		35.5833	1.81822		35.5833	1.53954		35.5833	-0.43628		35.5833	-0.26389
1.5999	0.01799		-0.28987	-0.00853		-0.20407	-0.09912		1.56084	0.09232		-0.25647	-0.03609		1.52913	0.12296		-0.19338	-0.06927		1.51294	0.11461		35.6667	1.81944		35.6667	1.53893		35.6667	-0.43628		35.6667	-0.26542
1.60031	0.01828		-0.29044	-0.00859		-0.20493	-0.09963		1.56089	0.09297		-0.25723	-0.03631		1.52929	0.12384		-0.1936	-0.07008		1.51296	0.11546		35.75	1.81975		35.75	1.53924		35.75	-0.43566		35.75	-0.2645
1.60101	0.01816		-0.29132	-0.00865		-0.20521	-0.10012		1.56155	0.09362		-0.25796	-0.03658		1.52983	0.12464		-0.19441	-0.07101		1.51304	0.11622		35.8333	1.81914		35.8333	1.53801		35.8333	-0.43566		35.8333	-0.26419
1.6014	0.01848		-0.29189	-0.00871		-0.20513	-0.10067		1.56252	0.09424		-0.25871	-0.03683		1.53014	0.12546		-0.19528	-0.07178		1.5134	0.11701		35.9167	1.81852		35.9167	1.54046		35.9167	-0.43536		35.9167	-0.26389
1.60207	0.01883		-0.29286	-0.00864		-0.20598	-0.1012		1.56287	0.09491		-0.25944	-0.03711		1.53033	0.12636		-0.19554	-0.07273		1.51375	0.11783		36	1.82036		36	1.53893		36	-0.43658		36	-0.26419
1.6028	0.0191		-0.29408	-0.00865		-0.20649	-0.1018		1.56354	0.09554		-0.26047	-0.03738		1.53078	0.12716		-0.19553	-0.0732		1.51375	0.11871		36.0833	1.81883		36.0833	1.53954		36.0833	-0.43536		36.0833	-0.26419
1.60347	0.01945		-0.29497	-0.00868		-0.20647	-0.10226		1.56359	0.09617		-0.26029	-0.03765		1.53103	0.12799		-0.19699	-0.07468		1.51382	0.11949		36.1667	1.8219		36.1667	1.53832		36.1667	-0.43597		36.1667	-0.26389
1.60387	0.01976		-0.29551	-0.00879		-0.207	-0.10281		1.56456	0.09681		-0.26133	-0.0379		1.53149	0.12878		-0.19801	-0.07575		1.51416	0.12031		36.25	1.81576		36.25	1.54016		36.25	-0.43505		36.25	-0.26481
1.60454	0.02011		-0.29677	-0.00874		-0.20813	-0.10339		1.56478	0.09781		-0.26171	-0.03824		1.53177	0.12957		-0.19754	-0.07634		1.51362	0.12109		36.3333	1.81914		36.3333	1.53893		36.3333	-0.43536		36.3333	-0.26419
1.60526	0.0204		-0.29739	-0.00874		-0.20809	-0.10388		1.56453	0.09918		-0.26244	-0.03852		1.53215	0.1304		-0.19823	-0.07697		1.51423	0.12196		36.4167	1.81822		36.4167	1.54016		36.4167	-0.43566		36.4167	-0.2645
1.60601	0.02065		-0.29793	-0.00884		-0.20835	-0.1044		1.5649	0.0998		-0.26285	-0.0388		1.53248	0.13124		-0.19859	-0.07833		1.51461	0.12274		36.5	1.81791		36.5	1.53924		36.5	-0.43597		36.5	-0.2645
1.6064	0.02097		-0.29942	-0.00891		-0.20862	-0.10488		1.56588	0.10041		-0.26324	-0.03912		1.53274	0.13212		-0.19932	-0.07933		1.51434	0.12356		36.5833	1.81975		36.5833	1.5423		36.5833	-0.43597		36.5833	-0.2645
1.60678	0.0213		-0.29965	-0.00902		-0.2091	-0.10551		1.56595	0.10102		-0.26428	-0.03939		1.53304	0.13287		-0.19965	-0.0801		1.51501	0.12436		36.6667	1.81822		36.6667	1.53924		36.6667	-0.43566		36.6667	-0.26481
1.60782	0.02157		-0.30022	-0.00907		-0.20921	-0.10666		1.56693	0.10164		-0.26531	-0.03966		1.53346	0.13359		-0.20007	-0.08123		1.51477	0.12514		36.75	1.81944		36.75	1.53985		36.75	-0.43597		36.75	-0.26511
1.60818	0.02192		-0.30144	-0.00909		-0.20936	-0.10733		1.56729	0.10226		-0.26544	-0.03993		1.53391	0.13433		-0.20098	-0.08223		1.51544	0.12594		36.8333	1.81791		36.8333	1.53893		36.8333	-0.43566		36.8333	-0.26481
1.60888	0.02224		-0.30235	-0.0091		-0.20965	-0.10822		1.56827	0.10287		-0.26648	-0.04019		1.53431	0.13506		-0.20106	-0.08267		1.51547	0.12677		36.9167	1.81883		36.9167	1.54046		36.9167	-0.43566		36.9167	-0.26481
1.60924	0.0226		-0.30322	-0.00918		-0.20991	-0.10874		1.56864	0.10348		-0.2672	-0.04047		1.53454	0.13599		-0.20249	-0.08443		1.51549	0.12762		37	1.81975		37	1.53893		37	-0.43658		37	-0.26419
1.60996	0.02289		-0.30439	-0.00926		-0.21051	-0.10919		1.56903	0.10404		-0.26732	-0.04074		1.53477	0.13685		-0.20232	-0.08501		1.51613	0.12845		37.0833	1.81944		37.0833	1.54046		37.0833	-0.43658		37.0833	-0.26389
1.61069	0.02316		-0.30499	-0.00927		-0.21139	-0.10968		1.56939	0.10468		-0.26864	-0.04105		1.53509	0.13777		-0.203	-0.08621		1.51587	0.12926		37.1667	1.81883		37.1667	1.53862		37.1667	-0.43597		37.1667	-0.26389
1.6111	0.02345		-0.30619	-0.00931		-0.21154	-0.11035		1.57035	0.10534		-0.26843	-0.04134		1.53524	0.1388		-0.20283	-0.08654		1.5159	0.1301		37.25	1.82251		37.25	1.53985		37.25	-0.43597		37.25	-0.26481
1.61212	0.02375		-0.30672	-0.00943		-0.21129	-0.11114		1.57042	0.10594		-0.26918	-0.0416		1.53554	0.13955		-0.2036	-0.0879		1.51655	0.13091		37.3333	1.81607		37.3333	1.53862		37.3333	-0.43566		37.3333	-0.26419
1.6131	0.0241		-0.3082	-0.00951		-0.21213	-0.11169		1.57109	0.10656		-0.27052	-0.04187		1.53604	0.14029		-0.20406	-0.0889		1.51599	0.13172		37.4167	1.8176		37.4167	1.5377		37.4167	-0.4375		37.4167	-0.26389
1.61318	0.02443		-0.3086	-0.00937		-0.21228	-0.11235		1.57174	0.10724		-0.27125	-0.04214		1.53628	0.14107		-0.20446	-0.08974		1.51663	0.13256		37.5	1.82067		37.5	1.53893		37.5	-0.4375		37.5	-0.2645
1.61353	0.02481		-0.30943	-0.0095		-0.21207	-0.11353		1.57242	0.10784		-0.27105	-0.04242		1.53661	0.1419		-0.20514	-0.09072		1.5167	0.13333		37.5833	1.81914		37.5833	1.53678		37.5833	-0.43536		37.5833	-0.26419
1.61455	0.0251		-0.31036	-0.00949		-0.21198	-0.11409		1.57278	0.10846		-0.27235	-0.04275		1.53689	0.14289		-0.20543	-0.09194		1.51639	0.13421		37.6667	1.81975		37.6667	1.54016		37.6667	-0.43658		37.6667	-0.26419
1.61529	0.02536		-0.31127	-0.0095		-0.21283	-0.11464		1.57312	0.10916		-0.27303	-0.0431		1.53708	0.1438		-0.20587	-0.09263		1.51674	0.13504		37.75	1.82128		37.75	1.53954		37.75	-0.43566		37.75	-0.26481
1.61565	0.02571		-0.31169	-0.00978		-0.21336	-0.1152		1.57378	0.1098		-0.27333	-0.04354		1.53744	0.14467		-0.20719	-0.09404		1.51708	0.13585		37.8333	1.81883		37.8333	1.53924		37.8333	-0.43628		37.8333	-0.2645
1.61607	0.026		-0.31297	-0.00971		-0.21362	-0.1157		1.57417	0.11037		-0.27397	-0.04395		1.53768	0.14551		-0.20735	-0.09474		1.51744	0.13666		37.9167	1.8173		37.9167	1.54016		37.9167	-0.43566		37.9167	-0.26419
1.61675	0.02633		-0.31391	-0.00967		-0.21384	-0.11626		1.57515	0.11098		-0.2744	-0.0442		1.53807	0.14639		-0.20821	-0.09615		1.51719	0.13746		38	1.81883		38	1.54046		38	-0.43597		38	-0.26481
1.61771	0.02671		-0.31451	-0.0097		-0.2141	-0.11678		1.57551	0.1116		-0.27482	-0.04448		1.53828	0.14734		-0.2086	-0.09686		1.51785	0.13826		38.0833	1.81975		38.0833	1.53862		38.0833	-0.43597		38.0833	-0.2645
1.61809	0.02705		-0.3156	-0.00988		-0.21531	-0.11724		1.57616	0.11229		-0.27553	-0.04478		1.53853	0.1481		-0.20889	-0.09755		1.51756	0.13912		38.1667	1.81914		38.1667	1.53862		38.1667	-0.43566		38.1667	-0.26419
1.61906	0.02741		-0.31625	-0.00984		-0.2152	-0.11783		1.57621	0.11294		-0.27657	-0.04506		1.53902	0.14878		-0.20896	-0.09868		1.5179	0.13994		38.25	1.81914		38.25	1.5377		38.25	-0.43781		38.25	-0.26419
1.61918	0.02768		-0.31716	-0.00986		-0.21574	-0.11836		1.57718	0.11359		-0.27697	-0.04536		1.53917	0.14968		-0.20885	-0.09945		1.51794	0.14076		38.3333	1.82098		38.3333	1.53924		38.3333	-0.43566		38.3333	-0.26481
1.6198	0.02811		-0.31832	-0.00994		-0.21596	-0.11893		1.57724	0.11418		-0.27798	-0.04566		1.53968	0.15053		-0.21003	-0.101		1.51859	0.14159		38.4167	1.82098		38.4167	1.53954		38.4167	-0.43566		38.4167	-0.26358
1.61993	0.02836		-0.31877	-0.01017		-0.21616	-0.11997		1.57786	0.11495		-0.27841	-0.04593		1.53978	0.15151		-0.21078	-0.10207		1.51826	0.1425		38.5	1.81852		38.5	1.54016		38.5	-0.43597		38.5	-0.2645
1.62113	0.02884		-0.31943	-0.01011		-0.21673	-0.12046		1.57822	0.11557		-0.27913	-0.04622		1.54021	0.15227		-0.21122	-0.10313		1.51861	0.14332		38.5833	1.81944		38.5833	1.53801		38.5833	-0.43566		38.5833	-0.26481
1.62142	0.0293		-0.32064	-0.01013		-0.2173	-0.12096		1.57885	0.1163		-0.27953	-0.04652		1.54034	0.15334		-0.21134	-0.10403		1.51902	0.14405		38.6667	1.81944		38.6667	1.53985		38.6667	-0.43536		38.6667	-0.26419
1.62213	0.0296		-0.32126	-0.01013		-0.21726	-0.12146		1.57982	0.11695		-0.27991	-0.04685		1.54085	0.15405		-0.21312	-0.10564		1.51903	0.1449		38.75	1.81791		38.75	1.53924		38.75	-0.43658		38.75	-0.26358
1.6228	0.02997		-0.32219	-0.01011		-0.21875	-0.12196		1.58022	0.11747		-0.28092	-0.04717		1.54123	0.1547		-0.21272	-0.10627		1.51906	0.14573		38.8333	1.81852		38.8333	1.53832		38.8333	-0.43658		38.8333	-0.2645
1.62288	0.03028		-0.32303	-0.01023		-0.2187	-0.12246		1.58027	0.11812		-0.28134	-0.04744		1.54141	0.15562		-0.21313	-0.10731		1.51941	0.14656		38.9167	1.81852		38.9167	1.54016		38.9167	-0.43536		38.9167	-0.26481
1.62418	0.03062		-0.32427	-0.01021		-0.21863	-0.12301		1.58064	0.11873		-0.28232	-0.04778		1.54176	0.15643		-0.21338	-0.10833		1.51913	0.14738		39	1.81883		39	1.53985		39	-0.43597		39	-0.26389
1.62428	0.03091		-0.32449	-0.01034		-0.21911	-0.12364		1.58162	0.11935		-0.28242	-0.04809		1.54192	0.15739		-0.21384	-0.11069		1.51981	0.14817		39.0833	1.81975		39.0833	1.54016		39.0833	-0.43628		39.0833	-0.26389
1.62497	0.03124		-0.3261	-0.01023		-0.21966	-0.12417		1.58222	0.12016		-0.28345	-0.04837		1.54239	0.15817		-0.21379	-0.11163		1.5201	0.14907		39.1667	1.81791		39.1667	1.53832		39.1667	-0.4372		39.1667	-0.26419
1.62539	0.03152		-0.32661	-0.01037		-0.21992	-0.12467		1.58225	0.12083		-0.28382	-0.04871		1.5427	0.15891		-0.21432	-0.11265		1.51985	0.14987		39.25	1.81822		39.25	1.54077		39.25	-0.43566		39.25	-0.2645
1.62608	0.03185		-0.32687	-0.01044		-0.22049	-0.12516		1.58294	0.12141		-0.28452	-0.04903		1.54304	0.15973		-0.21638	-0.11438		1.52018	0.15072		39.3333	1.82006		39.3333	1.53893		39.3333	-0.43505		39.3333	-0.26419
1.62646	0.03217		-0.32804	-0.01052		-0.2209	-0.1259		1.5836	0.12206		-0.28495	-0.04929		1.54335	0.16054		-0.21576	-0.11477		1.5199	0.15154		39.4167	1.81914		39.4167	1.53954		39.4167	-0.43658		39.4167	-0.26419
1.6275	0.03245		-0.32951	-0.01061		-0.22039	-0.1275		1.58424	0.12277		-0.28597	-0.04959		1.54379	0.16123		-0.21624	-0.11587		1.52026	0.15234		39.5	1.81852		39.5	1.53954		39.5	-0.43505		39.5	-0.26389
1.6278	0.03289		-0.3301	-0.01064		-0.2208	-0.12822		1.58429	0.12341		-0.28668	-0.04989		1.54397	0.16208		-0.21693	-0.1172		1.52053	0.15327		39.5833	1.81546		39.5833	1.54046		39.5833	-0.43628		39.5833	-0.2645
1.62852	0.03319		-0.3307	-0.01067		-0.22053	-0.12905		1.58496	0.12402		-0.28664	-0.05039		1.54436	0.16297		-0.21714	-0.11824		1.52089	0.15408		39.6667	1.81852		39.6667	1.53893		39.6667	-0.43658		39.6667	-0.26419
1.62918	0.03356		-0.33155	-0.01076		-0.22089	-0.12986		1.58594	0.12465		-0.28759	-0.05077		1.54462	0.16385		-0.21752	-0.1195		1.5206	0.15492		39.75	1.81638		39.75	1.53678		39.75	-0.43597		39.75	-0.26389
1.62974	0.03406		-0.33277	-0.01078		-0.22144	-0.13038		1.5863	0.12527		-0.28796	-0.05112		1.54504	0.16456		-0.21791	-0.12027		1.52129	0.1557		39.8333	1.8173		39.8333	1.53985		39.8333	-0.43566		39.8333	-0.26389
1.63071	0.03443		-0.33358	-0.01093		-0.22171	-0.13087		1.58635	0.12592		-0.28833	-0.05148		1.54542	0.1654		-0.21891	-0.12171		1.521	0.15655		39.9167	1.81852		39.9167	1.53862		39.9167	-0.43658		39.9167	-0.26481
1.63044	0.03527		-0.3345	-0.01093		-0.22221	-0.13147		1.58731	0.12659		-0.28931	-0.05182		1.54557	0.16651		-0.21875	-0.12265		1.52139	0.15731		40	1.81883		40	1.53985		40	-0.43689		40	-0.26419
1.63142	0.03561		-0.33534	-0.01105		-0.22275	-0.13201		1.58738	0.12719		-0.29033	-0.05213		1.54572	0.16727		-0.22009	-0.12431		1.52137	0.15821		40.0833	1.81822		40.0833	1.53924		40.0833	-0.4372		40.0833	-0.26389
1.63183	0.0359		-0.33659	-0.01102		-0.22361	-0.13255		1.58836	0.12779		-0.2904	-0.05245		1.54618	0.16819		-0.21998	-0.12527		1.52168	0.15908		40.1667	1.81668		40.1667	1.54138		40.1667	-0.43444		40.1667	-0.26419
1.63215	0.03633		-0.33694	-0.01096		-0.22325	-0.1335		1.5881	0.12922		-0.2908	-0.05277		1.54639	0.16901		-0.21975	-0.1259		1.52139	0.15994		40.25	1.81791		40.25	1.53862		40.25	-0.43597		40.25	-0.2645
1.63286	0.03662		-0.3379	-0.01089		-0.22346	-0.13407		1.58876	0.12986		-0.29181	-0.05307		1.54691	0.16985		-0.22075	-0.1273		1.52175	0.16074		40.3333	1.81668		40.3333	1.5377		40.3333	-0.43597		40.3333	-0.26419
1.63351	0.03701		-0.33867	-0.0111		-0.22334	-0.13468		1.58943	0.13048		-0.29248	-0.05343		1.54706	0.17062		-0.2218	-0.12857		1.52208	0.16159		40.4167	1.81883		40.4167	1.54016		40.4167	-0.43566		40.4167	-0.26358
1.63415	0.03741		-0.3395	-0.01124		-0.2242	-0.13521		1.59013	0.13104		-0.29285	-0.05378		1.54742	0.17136		-0.22192	-0.12955		1.52209	0.16244		40.5	1.81607		40.5	1.53985		40.5	-0.43444		40.5	-0.26327
1.63462	0.03805		-0.34048	-0.01115		-0.22498	-0.13584		1.5905	0.13164		-0.29326	-0.05407		1.54796	0.1721		-0.22186	-0.13051		1.52246	0.16323		40.5833	1.81791		40.5833	1.53709		40.5833	-0.43597		40.5833	-0.26389
1.63498	0.03841		-0.34131	-0.01128		-0.22519	-0.13642		1.59057	0.13223		-0.29394	-0.05442		1.54821	0.17305		-0.22245	-0.1316		1.52247	0.16409		40.6667	1.81699		40.6667	1.53954		40.6667	-0.43566		40.6667	-0.2645
1.63572	0.03868		-0.34206	-0.01152		-0.22539	-0.13701		1.59153	0.13291		-0.29465	-0.05471		1.5484	0.17395		-0.22304	-0.13279		1.5228	0.16493		40.75	1.81607		40.75	1.5377		40.75	-0.43597		40.75	-0.26389
1.63635	0.03908		-0.3427	-0.01148		-0.22527	-0.13761		1.59219	0.13356		-0.29538	-0.05499		1.5487	0.17471		-0.22304	-0.13389		1.52281	0.1658		40.8333	1.81822		40.8333	1.54077		40.8333	-0.43474		40.8333	-0.2645
1.63672	0.03942		-0.34286	-0.01169		-0.22613	-0.13858		1.59284	0.13422		-0.29607	-0.05532		1.54913	0.17548		-0.22395	-0.13559		1.52287	0.16659		40.9167	1.81607		40.9167	1.53709		40.9167	-0.43536		40.9167	-0.26358
1.63737	0.03981		-0.34442	-0.01166		-0.22538	-0.13966		1.59323	0.1348		-0.29611	-0.0557		1.54954	0.17615		-0.22469	-0.13647		1.52342	0.16755		41	1.8176		41	1.53985		41	-0.43628		41	-0.26389
1.63745	0.04014		-0.34535	-0.01164		-0.22656	-0.14016		1.59391	0.13539		-0.29739	-0.05605		1.5499	0.17694		-0.22512	-0.13757		1.52314	0.16839		41.0833	1.8176		41.0833	1.54046		41.0833	-0.43658		41.0833	-0.26389
1.63804	0.04061		-0.34643	-0.01186		-0.22684	-0.14064		1.5941	0.13644		-0.29748	-0.05637		1.55012	0.17787		-0.22556	-0.13869		1.52343	0.16928		41.1667	1.81914		41.1667	1.53985		41.1667	-0.43628		41.1667	-0.26389
1.63903	0.04096		-0.34666	-0.01196		-0.22705	-0.1412		1.59479	0.13703		-0.29816	-0.05672		1.55065	0.1785		-0.22651	-0.1398		1.52321	0.17004		41.25	1.81607		41.25	1.53985		41.25	-0.43658		41.25	-0.26419
1.63946	0.04122		-0.34828	-0.01183		-0.22756	-0.1418		1.59514	0.13767		-0.29917	-0.05702		1.55097	0.17936		-0.2264	-0.14113		1.52329	0.1708		41.3333	1.81699		41.3333	1.53832		41.3333	-0.43413		41.3333	-0.26389
1.64	0.04175		-0.34881	-0.01196		-0.22772	-0.14244		1.59583	0.13826		-0.29955	-0.05735		1.55104	0.18038		-0.22691	-0.14305		1.52422	0.17166		41.4167	1.81576		41.4167	1.53801		41.4167	-0.43658		41.4167	-0.26358
1.64035	0.04213		-0.34973	-0.01195		-0.22878	-0.14312		1.5962	0.13886		-0.29995	-0.05765		1.55156	0.18108		-0.22725	-0.14436		1.52395	0.17249		41.5	1.81484		41.5	1.54046		41.5	-0.43628		41.5	-0.26389
1.64107	0.04242		-0.35066	-0.01194		-0.22837	-0.1437		1.59658	0.13945		-0.3003	-0.05803		1.55153	0.18223		-0.22807	-0.14571		1.52425	0.17337		41.5833	1.81362		41.5833	1.53985		41.5833	-0.43689		41.5833	-0.26419
1.64201	0.04283		-0.35152	-0.01203		-0.22891	-0.14424		1.59692	0.14012		-0.30164	-0.05831		1.55173	0.18308		-0.22786	-0.14687		1.52432	0.17415		41.6667	1.81638		41.6667	1.54138		41.6667	-0.43566		41.6667	-0.2645
1.64243	0.04311		-0.3524	-0.01209		-0.22915	-0.14478		1.59791	0.14073		-0.30169	-0.05869		1.55216	0.18391		-0.2288	-0.1485		1.52493	0.17503		41.75	1.81638		41.75	1.54046		41.75	-0.43628		41.75	-0.26358
1.64241	0.04356		-0.35299	-0.01212		-0.22897	-0.14591		1.59828	0.14134		-0.303	-0.059		1.55258	0.18469		-0.22831	-0.14899		1.52468	0.17582		41.8333	1.81944		41.8333	1.53832		41.8333	-0.43628		41.8333	-0.26419
1.64324	0.04414		-0.35357	-0.01217		-0.22915	-0.14654		1.59889	0.14211		-0.30338	-0.05933		1.55296	0.18552		-0.22832	-0.14974		1.5247	0.17668		41.9167	1.81515		41.9167	1.54016		41.9167	-0.43566		41.9167	-0.26481
1.64393	0.04446		-0.35504	-0.01226		-0.22974	-0.14745		1.59924	0.14278		-0.30346	-0.05966		1.55314	0.18631		-0.22866	-0.15093		1.52467	0.17759		42	1.81668		42	1.53985		42	-0.43566		42	-0.26389
1.64389	0.04496		-0.35603	-0.01259		-0.23032	-0.14792		1.5999	0.14343		-0.3044	-0.06007		1.55363	0.18706		-0.22942	-0.15235		1.52502	0.1784		42.0833	1.81607		42.0833	1.54169		42.0833	-0.43658		42.0833	-0.26389
1.64489	0.04529		-0.35608	-0.01252		-0.23018	-0.14856		1.6003	0.14394		-0.30473	-0.06047		1.5538	0.1882		-0.23066	-0.15429		1.52508	0.1792		42.1667	1.81392		42.1667	1.53893		42.1667	-0.43566		42.1667	-0.2645
1.64556	0.04564		-0.35692	-0.01265		-0.23065	-0.14921		1.60094	0.14466		-0.30566	-0.06089		1.55383	0.18927		-0.23087	-0.15551		1.52481	0.18002		42.25	1.81607		42.25	1.54077		42.25	-0.43597		42.25	-0.26358
1.64596	0.04594		-0.35785	-0.01263		-0.23067	-0.14962		1.60151	0.14554		-0.30605	-0.06121		1.55403	0.19036		-0.23153	-0.15772		1.52546	0.18085		42.3333	1.81362		42.3333	1.53954		42.3333	-0.43536		42.3333	-0.26481
1.64634	0.04628		-0.35901	-0.01272		-0.23203	-0.15031		1.60218	0.14616		-0.30704	-0.06154		1.5541	0.19145		-0.23223	-0.15889		1.52545	0.18174		42.4167	1.81699		42.4167	1.54108		42.4167	-0.43536		42.4167	-0.26358
1.6473	0.04667		-0.35952	-0.01287		-0.232	-0.15079		1.60194	0.14675		-0.30743	-0.06187		1.55444	0.19234		-0.23124	-0.15913		1.52686	0.18586		42.5	1.81484		42.5	1.53862		42.5	-0.43658		42.5	-0.26297
1.64764	0.04705		-0.36078	-0.01282		-0.23254	-0.15133		1.60262	0.14736		-0.30811	-0.06221		1.55432	0.19377		-0.23199	-0.16052		1.52656	0.18672		42.5833	1.81423		42.5833	1.53985		42.5833	-0.43628		42.5833	-0.26419
1.64799	0.04743		-0.36166	-0.01288		-0.23278	-0.15187		1.60392	0.14795		-0.30907	-0.0626		1.55468	0.19462		-0.23303	-0.16153		1.52692	0.18752		42.6667	1.81454		42.6667	1.53924		42.6667	-0.43566		42.6667	-0.26419
1.6493	0.04775		-0.36197	-0.01287		-0.2332	-0.15258		1.60365	0.14861		-0.30945	-0.06293		1.55494	0.19538		-0.23319	-0.16272		1.52654	0.1885		42.75	1.81331		42.75	1.54138		42.75	-0.43628		42.75	-0.2645
1.64984	0.04829		-0.36316	-0.01293		-0.23336	-0.15322		1.60465	0.14919		-0.30946	-0.06335		1.55516	0.19637		-0.23407	-0.164		1.5266	0.1893		42.8333	1.81576		42.8333	1.54016		42.8333	-0.43597		42.8333	-0.26389
1.64987	0.04868		-0.36402	-0.01301		-0.23368	-0.15408		1.60504	0.14973		-0.30986	-0.06365		1.55541	0.19726		-0.23414	-0.16499		1.52722	0.19016		42.9167	1.81576		42.9167	1.54046		42.9167	-0.43658		42.9167	-0.26419
1.65047	0.04914		-0.36499	-0.01294		-0.23324	-0.15559		1.60527	0.15068		-0.31055	-0.06399		1.55566	0.19815		-0.23517	-0.16667		1.52697	0.19096		43	1.81515		43	1.53924		43	-0.4372		43	-0.26358
1.65083	0.04951		-0.36557	-0.01299		-0.23347	-0.15613		1.60567	0.15123		-0.31153	-0.06433		1.55579	0.19935		-0.23535	-0.16768		1.52686	0.192		43.0833	1.81515		43.0833	1.53954		43.0833	-0.43536		43.0833	-0.26358
1.65126	0.04977		-0.36635	-0.01318		-0.23423	-0.1568		1.60669	0.15175		-0.3119	-0.06468		1.55608	0.20025		-0.23538	-0.16848		1.52726	0.19273		43.1667	1.81423		43.1667	1.53893		43.1667	-0.43566		43.1667	-0.26389
1.65221	0.05016		-0.36753	-0.01326		-0.23414	-0.15737		1.60676	0.15234		-0.31288	-0.06503		1.55608	0.20149		-0.23607	-0.16964		1.52754	0.19365		43.25	1.81699		43.25	1.53985		43.25	-0.43566		43.25	-0.26419
1.6528	0.05064		-0.36857	-0.01352		-0.23439	-0.15789		1.60741	0.153		-0.31356	-0.06538		1.55638	0.20238		-0.23731	-0.17098		1.52751	0.19457		43.3333	1.81454		43.3333	1.53985		43.3333	-0.43658		43.3333	-0.26358
1.65295	0.05129		-0.36858	-0.01351		-0.23557	-0.1584		1.60808	0.15365		-0.31394	-0.06572		1.55656	0.20338		-0.23701	-0.17186		1.52817	0.19537		43.4167	1.81576		43.4167	1.53801		43.4167	-0.43658		43.4167	-0.26327
1.65314	0.05191		-0.37006	-0.01359		-0.23579	-0.15895		1.60807	0.15443		-0.31457	-0.06613		1.55677	0.20419		-0.23794	-0.17366		1.52827	0.19611		43.5	1.81423		43.5	1.53985		43.5	-0.43628		43.5	-0.26389
1.65379	0.05229		-0.37061	-0.01368		-0.23604	-0.15948		1.60877	0.15498		-0.31461	-0.06651		1.55707	0.20514		-0.23769	-0.17431		1.52833	0.19691		43.5833	1.81454		43.5833	1.53954		43.5833	-0.4372		43.5833	-0.26419
1.65479	0.05261		-0.37156	-0.01363		-0.23652	-0.1601		1.60978	0.15553		-0.31528	-0.06687		1.5573	0.20606		-0.23887	-0.17607		1.52817	0.19801		43.6667	1.81515		43.6667	1.53954		43.6667	-0.43566		43.6667	-0.26358
1.65517	0.05295		-0.37205	-0.01381		-0.23654	-0.16051		1.6101	0.15626		-0.31627	-0.0672		1.5577	0.20688		-0.23845	-0.17668		1.52862	0.19868		43.75	1.813		43.75	1.53985		43.75	-0.43474		43.75	-0.26481
1.65579	0.05337		-0.37324	-0.01387		-0.23735	-0.16111		1.61077	0.15688		-0.3166	-0.06762		1.558	0.20769		-0.23932	-0.17825		1.52859	0.1996		43.8333	1.81546		43.8333	1.53801		43.8333	-0.43597		43.8333	-0.26389
1.65584	0.05375		-0.37423	-0.01376		-0.23791	-0.16163		1.61109	0.15761		-0.31667	-0.06795		1.55824	0.20879		-0.23969	-0.17908		1.52895	0.2004		43.9167	1.81362		43.9167	1.53954		43.9167	-0.43628		43.9167	-0.26327
1.65683	0.05408		-0.37489	-0.0137		-0.23803	-0.16233		1.61136	0.15846		-0.31767	-0.06827		1.55806	0.21017		-0.24011	-0.18047		1.52953	0.20132		44	1.81362		44	1.53862		44	-0.43536		44	-0.26327
1.65699	0.05472		-0.37564	-0.01394		-0.23781	-0.16308		1.61168	0.15921		-0.31835	-0.06862		1.55859	0.21093		-0.24052	-0.18145		1.52985	0.20218		44.0833	1.81362		44.0833	1.54077		44.0833	-0.43658		44.0833	-0.26389
1.6583	0.05504		-0.37661	-0.01386		-0.23873	-0.16352		1.61233	0.15989		-0.31898	-0.06903		1.55894	0.21154		-0.24142	-0.18262		1.52929	0.20298		44.1667	1.81178		44.1667	1.54016		44.1667	-0.43444		44.1667	-0.26389
1.65793	0.05558		-0.37772	-0.01403		-0.2389	-0.16415		1.61269	0.16051		-0.31936	-0.06936		1.55917	0.21246		-0.2411	-0.18377		1.52965	0.20378		44.25	1.813		44.25	1.53985		44.25	-0.43536		44.25	-0.26327
1.65826	0.05599		-0.37857	-0.01413		-0.2394	-0.16475		1.61341	0.16102		-0.31943	-0.0697		1.55983	0.21297		-0.24251	-0.18534		1.52971	0.20457		44.3333	1.81178		44.3333	1.54046		44.3333	-0.43658		44.3333	-0.26297
1.65925	0.05632		-0.37894	-0.01405		-0.23964	-0.16528		1.61375	0.1617		-0.32039	-0.07009		1.56002	0.21375		-0.24253	-0.18639		1.52968	0.20549		44.4167	1.81392		44.4167	1.54016		44.4167	-0.43658		44.4167	-0.26358
1.65954	0.05678		-0.38019	-0.01401		-0.23967	-0.16611		1.61467	0.16246		-0.32131	-0.07052		1.56044	0.21447		-0.2425	-0.18738		1.53004	0.20629		44.5	1.81239		44.5	1.53893		44.5	-0.43566		44.5	-0.26389
1.66037	0.05735		-0.38069	-0.01417		-0.24052	-0.16665		1.61505	0.16306		-0.32172	-0.07081		1.5605	0.21569		-0.24348	-0.18891		1.5304	0.20709		44.5833	1.81515		44.5833	1.54046		44.5833	-0.43474		44.5833	-0.26358
1.66065	0.05783		-0.38199	-0.01407		-0.24081	-0.16712		1.61516	0.16355		-0.32241	-0.07114		1.56085	0.21657		-0.24422	-0.1902		1.53002	0.20807		44.6667	1.81454		44.6667	1.53924		44.6667	-0.43597		44.6667	-0.26389
1.66125	0.05828		-0.38297	-0.01442		-0.24138	-0.16762		1.61615	0.16412		-0.32312	-0.07144		1.56102	0.21752		-0.24336	-0.1906		1.53065	0.20893		44.75	1.81454		44.75	1.53924		44.75	-0.43444		44.75	-0.26419
1.66128	0.05867		-0.38353	-0.0145		-0.24176	-0.16839		1.61716	0.16468		-0.32378	-0.07181		1.56155	0.21807		-0.24453	-0.19266		1.53049	0.21003		44.8333	1.81239		44.8333	1.53954		44.8333	-0.43474		44.8333	-0.2645
1.66222	0.05909		-0.38478	-0.01446		-0.2415	-0.1692		1.61658	0.16612		-0.3238	-0.07222		1.56196	0.21867		-0.24424	-0.19336		1.53059	0.21077		44.9167	1.81331		44.9167	1.53801		44.9167	-0.43566		44.9167	-0.26481
1.66296	0.05934		-0.38516	-0.01479		-0.24209	-0.16967		1.61689	0.1669		-0.32472	-0.07266		1.56244	0.21936		-0.24524	-0.19495		1.5309	0.21163		45	1.81392		45	1.53985		45	-0.43628		45	-0.26327
1.66316	0.05994		-0.38526	-0.01509		-0.24275	-0.17004		1.61753	0.1676		-0.32563	-0.07312		1.56306	0.21985		-0.24558	-0.19664		1.53087	0.21255		45.0833	1.81086		45.0833	1.53954		45.0833	-0.43597		45.0833	-0.26327
1.664	0.06048		-0.3868	-0.01508		-0.24307	-0.17047		1.61853	0.16816		-0.32571	-0.07343		1.56313	0.22088		-0.24594	-0.19802		1.53154	0.21335		45.1667	1.81423		45.1667	1.54138		45.1667	-0.43505		45.1667	-0.26419
1.66475	0.06073		-0.38767	-0.01516		-0.24361	-0.17101		1.61919	0.16881		-0.32575	-0.07382		1.56341	0.22172		-0.2465	-0.1994		1.53081	0.21439		45.25	1.81086		45.25	1.54046		45.25	-0.43536		45.25	-0.26297
1.66501	0.06123		-0.38825	-0.0152		-0.24373	-0.17214		1.61926	0.16939		-0.32704	-0.07417		1.56379	0.22263		-0.24666	-0.20041		1.53091	0.21512		45.3333	1.81147		45.3333	1.54138		45.3333	-0.43566		45.3333	-0.26389
1.66541	0.06154		-0.38907	-0.01534		-0.2435	-0.17291		1.61851	0.17204		-0.32734	-0.07461		1.56406	0.22342		-0.24744	-0.20195		1.53167	0.2158		45.4167	1.81178		45.4167	1.54046		45.4167	-0.43505		45.4167	-0.26358
1.66585	0.06179		-0.39004	-0.01527		-0.24406	-0.17344		1.61913	0.17278		-0.32832	-0.07496		1.56462	0.22413		-0.24775	-0.20605		1.53194	0.21672		45.5	1.81116		45.5	1.53924		45.5	-0.43444		45.5	-0.26358
1.66661	0.06201		-0.39081	-0.01548		-0.2446	-0.17441		1.61951	0.17337		-0.32866	-0.07535		1.56495	0.22485		-0.24695	-0.2063		1.53187	0.2177		45.5833	1.81331		45.5833	1.54077		45.5833	-0.43566		45.5833	-0.26297
1.66728	0.06237		-0.39138	-0.01555		-0.24381	-0.17598		1.62081	0.17396		-0.32867	-0.07579		1.56527	0.22563		-0.24796	-0.20862		1.53184	0.21862		45.6667	1.81208		45.6667	1.54108		45.6667	-0.43536		45.6667	-0.26389
1.66771	0.06264		-0.39229	-0.01556		-0.24417	-0.17678		1.62092	0.17444		-0.32935	-0.07612		1.56553	0.22638		-0.24841	-0.20985		1.53189	0.21942		45.75	1.81178		45.75	1.53893		45.75	-0.43474		45.75	-0.26389
1.66814	0.06333		-0.39321	-0.016		-0.24406	-0.17737		1.62162	0.17499		-0.33003	-0.07646		1.56551	0.22773		-0.24847	-0.21063		1.53221	0.22028		45.8333	1.81178		45.8333	1.5377		45.8333	-0.43597		45.8333	-0.26327
1.66906	0.06377		-0.39388	-0.01592		-0.24404	-0.17785		1.62163	0.17574		-0.33044	-0.07676		1.566	0.22827		-0.24948	-0.21211		1.53222	0.22114		45.9167	1.81024		45.9167	1.53985		45.9167	-0.43566		45.9167	-0.26297
1.66915	0.06452		-0.39443	-0.01601		-0.24521	-0.17836		1.62259	0.17642		-0.33157	-0.07733		1.56651	0.22893		-0.24994	-0.21342		1.53281	0.22206		46	1.81362		46	1.53832		46	-0.43536		46	-0.26297
1.67016	0.06483		-0.39473	-0.01647		-0.24585	-0.17877		1.62326	0.17702		-0.33167	-0.07763		1.56652	0.23029		-0.25012	-0.21444		1.53251	0.22291		46.0833	1.80779		46.0833	1.53985		46.0833	-0.43536		46.0833	-0.26327
1.66996	0.06512		-0.39611	-0.01625		-0.2464	-0.17928		1.62392	0.17767		-0.33224	-0.07813		1.56691	0.23098		-0.25018	-0.21527		1.53222	0.22377		46.1667	1.80902		46.1667	1.53893		46.1667	-0.43566		46.1667	-0.26297
1.67104	0.06533		-0.39738	-0.01618		-0.2466	-0.17988		1.62398	0.1783		-0.33257	-0.07854		1.56723	0.23184		-0.25018	-0.21663		1.53315	0.22463		46.25	1.81178		46.25	1.53924		46.25	-0.43474		46.25	-0.26235
1.67094	0.06635		-0.39803	-0.01656		-0.24705	-0.18055		1.62471	0.17878		-0.33316	-0.07901		1.56727	0.23304		-0.25002	-0.21716		1.53255	0.22549		46.3333	1.81024		46.3333	1.54138		46.3333	-0.43566		46.3333	-0.26266
1.67136	0.06662		-0.39908	-0.01639		-0.24705	-0.18099		1.62542	0.1793		-0.33407	-0.07946		1.56772	0.23378		-0.25109	-0.21869		1.53352	0.22629		46.4167	1.81147		46.4167	1.54016		46.4167	-0.43628		46.4167	-0.26327
1.67194	0.06711		-0.39994	-0.01647		-0.24848	-0.18464		1.62546	0.18074		-0.33444	-0.0798		1.56768	0.23502		-0.25154	-0.22004		1.53349	0.22721		46.5	1.81239		46.5	1.53862		46.5	-0.43536		46.5	-0.26297
1.67268	0.06737		-0.40062	-0.01637		-0.24906	-0.18513		1.62551	0.18136		-0.33484	-0.08011		1.56816	0.23557		-0.25215	-0.22163		1.53355	0.22801		46.5833	1.81116		46.5833	1.53954		46.5833	-0.43505		46.5833	-0.26358
1.67325	0.06787		-0.40144	-0.01652		-0.24889	-0.1858		1.62855	0.18451		-0.33509	-0.08063		1.5688	0.23604		-0.25275	-0.22298		1.53356	0.22886		46.6667	1.81086		46.6667	1.53985		46.6667	-0.43536		46.6667	-0.26389
1.6733	0.06823		-0.40148	-0.0169		-0.24986	-0.18617		1.6292	0.18519		-0.33603	-0.08104		1.56903	0.23703		-0.25307	-0.22444		1.53405	0.22948		46.75	1.81239		46.75	1.53924		46.75	-0.43536		46.75	-0.26389
1.67455	0.06864		-0.40331	-0.01691		-0.2497	-0.18685		1.62954	0.18586		-0.3364	-0.08138		1.56942	0.23765		-0.25357	-0.2253		1.53433	0.2304		46.8333	1.81147		46.8333	1.54077		46.8333	-0.43536		46.8333	-0.26358
1.67411	0.06927		-0.40455	-0.01689		-0.25062	-0.18727		1.63022	0.18648		-0.33739	-0.08173		1.56972	0.23861		-0.2541	-0.22697		1.53408	0.2312		46.9167	1.81392		46.9167	1.54016		46.9167	-0.43444		46.9167	-0.26297
1.67543	0.06957		-0.4047	-0.01712		-0.2512	-0.18777		1.63028	0.18709		-0.33743	-0.08211		1.56991	0.23965		-0.2545	-0.22752		1.53448	0.23193		47	1.81116		47	1.54016		47	-0.43566		47	-0.26327
1.67571	0.07005		-0.405	-0.01712		-0.25138	-0.18838		1.63093	0.18777		-0.33805	-0.08254		1.57029	0.24042		-0.25441	-0.22872		1.53441	0.23291		47.0833	1.80994		47.0833	1.53893		47.0833	-0.43536		47.0833	-0.26358
1.67599	0.07052		-0.40713	-0.01715		-0.25188	-0.18899		1.63163	0.18832		-0.33855	-0.08313		1.57071	0.241		-0.25454	-0.2321		1.53495	0.23389		47.1667	1.81116		47.1667	1.5377		47.1667	-0.43536		47.1667	-0.26327
1.67639	0.07082		-0.40746	-0.01711		-0.25219	-0.18942		1.63228	0.18899		-0.33888	-0.08353		1.57057	0.24245		-0.25507	-0.23401		1.53496	0.23475		47.25	1.81208		47.25	1.54046		47.25	-0.43566		47.25	-0.26358
1.67747	0.07104		-0.40796	-0.01728		-0.25307	-0.18991		1.63262	0.18967		-0.33959	-0.08384		1.57075	0.24337		-0.2558	-0.23565		1.53514	0.23537		47.3333	1.8127		47.3333	1.53862		47.3333	-0.43444		47.3333	-0.26358
1.67813	0.07184		-0.4084	-0.01752		-0.25334	-0.1904		1.63337	0.1901		-0.34032	-0.08412		1.57115	0.24419		-0.25591	-0.23639		1.53503	0.23641		47.4167	1.80994		47.4167	1.54016		47.4167	-0.43658		47.4167	-0.26297
1.67817	0.07222		-0.40987	-0.01762		-0.25353	-0.19102		1.63345	0.19065		-0.34065	-0.08452		1.57097	0.24569		-0.257	-0.23857		1.5353	0.23733		47.5	1.80871		47.5	1.53985		47.5	-0.43474		47.5	-0.26266
1.67868	0.07281		-0.41055	-0.01752		-0.25397	-0.19169		1.63441	0.19132		-0.3413	-0.08491		1.5704	0.24762		-0.25711	-0.23905		1.53562	0.23819		47.5833	1.80932		47.5833	1.53985		47.5833	-0.43505		47.5833	-0.26358
1.67937	0.07314		-0.41136	-0.01768		-0.25407	-0.19243		1.63452	0.19181		-0.34222	-0.08534		1.57091	0.24847		-0.25647	-0.24041		1.53498	0.23911		47.6667	1.8127		47.6667	1.53924		47.6667	-0.43566		47.6667	-0.26327
1.68031	0.07355		-0.41212	-0.01791		-0.25465	-0.19292		1.6352	0.19243		-0.34289	-0.0857		1.57128	0.24906		-0.2574	-0.24138		1.53591	0.23997		47.75	1.80932		47.75	1.53893		47.75	-0.43536		47.75	-0.26266
1.68027	0.07405		-0.41251	-0.01778		-0.25518	-0.19347		1.63476	0.19507		-0.34325	-0.08606		1.57195	0.24974		-0.25736	-0.24251		1.53557	0.24089		47.8333	1.81024		47.8333	1.54046		47.8333	-0.43444		47.8333	-0.26358
1.68026	0.07494		-0.41353	-0.01808		-0.25532	-0.19415		1.63571	0.19574		-0.34329	-0.08644		1.57227	0.25034		-0.25891	-0.24419		1.53646	0.24181		47.9167	1.80963		47.9167	1.53832		47.9167	-0.43628		47.9167	-0.26266
1.68095	0.07527		-0.41447	-0.01806		-0.25581	-0.19476		1.63606	0.19641		-0.34458	-0.08679		1.57261	0.25097		-0.25921	-0.24563		1.53647	0.24267		48	1.80932		48	1.54046		48	-0.43597		48	-0.26327
1.68151	0.07579		-0.41568	-0.01808		-0.25561	-0.19592		1.63637	0.19715		-0.34487	-0.08725		1.57339	0.2513		-0.26006	-0.24707		1.53592	0.24346		48.0833	1.81147		48.0833	1.53954		48.0833	-0.43597		48.0833	-0.26327
1.68243	0.07622		-0.41616	-0.01827		-0.25623	-0.19635		1.63736	0.19776		-0.34555	-0.0876		1.57372	0.25201		-0.25977	-0.24803		1.53611	0.24451		48.1667	1.813		48.1667	1.54138		48.1667	-0.43505		48.1667	-0.26297
1.68288	0.07646		-0.41609	-0.01837		-0.25646	-0.19691		1.6376	0.19868		-0.34624	-0.08792		1.57398	0.25302		-0.25986	-0.24885		1.53682	0.24524		48.25	1.81178		48.25	1.53832		48.25	-0.43474		48.25	-0.26358
1.68325	0.0768		-0.41708	-0.01827		-0.25713	-0.1977		1.63802	0.19918		-0.34717	-0.08834		1.57423	0.25405		-0.261	-0.25105		1.53679	0.24616		48.3333	1.80902		48.3333	1.53985		48.3333	-0.43566		48.3333	-0.26419
1.68329	0.07719		-0.41771	-0.01868		-0.25757	-0.19795		1.63902	0.19973		-0.34719	-0.08876		1.57454	0.25472		-0.26091	-0.25195		1.53658	0.2469		48.4167	1.81086		48.4167	1.53862		48.4167	-0.43566		48.4167	-0.26266
1.68415	0.07771		-0.41838	-0.0186		-0.2578	-0.19893		1.63972	0.20028		-0.34777	-0.08924		1.57403	0.25676		-0.2609	-0.2539		1.53663	0.2477		48.5	1.80963		48.5	1.53924		48.5	-0.43689		48.5	-0.26327
1.68558	0.07786		-0.41903	-0.01855		-0.2582	-0.19924		1.63974	0.20102		-0.34811	-0.08963		1.57464	0.25721		-0.26202	-0.25501		1.537	0.24849		48.5833	1.81086		48.5833	1.53862		48.5833	-0.43566		48.5833	-0.26297
1.68513	0.0785		-0.42046	-0.0187		-0.25816	-0.19973		1.64036	0.20175		-0.34815	-0.09002		1.57503	0.25784		-0.26262	-0.25731		1.53749	0.24954		48.6667	1.81086		48.6667	1.54108		48.6667	-0.43413		48.6667	-0.26358
1.6859	0.07871		-0.42108	-0.0187		-0.25927	-0.20077		1.6408	0.20218		-0.34936	-0.09047		1.5753	0.25896		-0.26145	-0.26107		1.53716	0.25046		48.75	1.81178		48.75	1.54016		48.75	-0.43505		48.75	-0.26297
1.68643	0.07927		-0.42156	-0.01887		-0.25849	-0.20144		1.64111	0.20371		-0.34939	-0.09088		1.57559	0.2596		-0.26166	-0.26236		1.53791	0.25113		48.8333	1.81178		48.8333	1.53893		48.8333	-0.43505		48.8333	-0.26389
1.68585	0.08009		-0.42226	-0.01919		-0.2596	-0.20206		1.64138	0.20457		-0.35004	-0.09125		1.57583	0.2605		-0.26299	-0.26329		1.53796	0.25193		48.9167	1.81024		48.9167	1.542		48.9167	-0.43444		48.9167	-0.26358
1.68721	0.08035		-0.42301	-0.01944		-0.26022	-0.20249		1.64201	0.20531		-0.35075	-0.09155		1.5764	0.26107		-0.26284	-0.26492		1.53824	0.25285		49	1.81055		49	1.53985		49	-0.43505		49	-0.26297
1.68789	0.08069		-0.42406	-0.01968		-0.2588	-0.20451		1.6424	0.20586		-0.3514	-0.09195		1.57678	0.26178		-0.26296	-0.2662		1.53773	0.25358		49.0833	1.81055		49.0833	1.54077		49.0833	-0.4375		49.0833	-0.26358
1.68797	0.08102		-0.42443	-0.0196		-0.25929	-0.20513		1.64248	0.20641		-0.35147	-0.09228		1.57707	0.26261		-0.26388	-0.26804		1.53866	0.25444		49.1667	1.81086		49.1667	1.53893		49.1667	-0.43536		49.1667	-0.26358
1.68856	0.08148		-0.4253	-0.01968		-0.25961	-0.20598		1.64349	0.20697		-0.3527	-0.09271		1.57766	0.2632		-0.26391	-0.26896		1.53806	0.2553		49.25	1.80932		49.25	1.54108		49.25	-0.43536		49.25	-0.26327
1.68926	0.0818		-0.42635	-0.01992		-0.26014	-0.20654		1.64409	0.20776		-0.35239	-0.09317		1.57795	0.26385		-0.26411	-0.2698		1.53868	0.25616		49.3333	1.80902		49.3333	1.53893		49.3333	-0.43505		49.3333	-0.26266
1.68988	0.08223		-0.42718	-0.02005		-0.26006	-0.20709		1.64436	0.20862		-0.35366	-0.09353		1.57832	0.26477		-0.26494	-0.27097		1.53896	0.25708		49.4167	1.80994		49.4167	1.54016		49.4167	-0.4329		49.4167	-0.26358
1.69057	0.08256		-0.42835	-0.02013		-0.26068	-0.20752		1.64496	0.20942		-0.35401	-0.09391		1.57824	0.26619		-0.26484	-0.27241		1.53871	0.25788		49.5	1.80963		49.5	1.53893		49.5	-0.43413		49.5	-0.26327
1.69138	0.08315		-0.42929	-0.02011		-0.26091	-0.20807		1.64571	0.20985		-0.35466	-0.0943		1.57855	0.26707		-0.26541	-0.2736		1.53911	0.25861		49.5833	1.81024		49.5833	1.53801		49.5833	-0.43505		49.5833	-0.26266
1.69145	0.08349		-0.42919	-0.02024		-0.2614	-0.20868		1.64577	0.21046		-0.3549	-0.09483		1.57859	0.26813		-0.26643	-0.27544		1.539	0.25966		49.6667	1.81116		49.6667	1.53801		49.6667	-0.43597		49.6667	-0.26297
1.69246	0.0838		-0.43032	-0.02038		-0.26124	-0.20936		1.64652	0.21089		-0.35576	-0.09536		1.57901	0.26903		-0.26684	-0.27629		1.53914	0.26076		49.75	1.80902		49.75	1.54016		49.75	-0.43597		49.75	-0.26266
1.6926	0.08447		-0.43149	-0.02047		-0.26109	-0.21132		1.64717	0.21157		-0.3561	-0.09574		1.57892	0.27029		-0.26794	-0.2778		1.53924	0.2615		49.8333	1.81208		49.8333	1.53709		49.8333	-0.43566		49.8333	-0.26327
1.69291	0.0849		-0.43224	-0.02071		-0.25997	-0.21292		1.64756	0.21212		-0.35679	-0.09608		1.57923	0.27115		-0.26688	-0.27873		1.53917	0.26248		49.9167	1.80932		49.9167	1.54046		49.9167	-0.43505		49.9167	-0.26266
1.69329	0.08568		-0.43277	-0.02083		-0.26077	-0.21353		1.64793	0.21273		-0.35714	-0.09645		1.57928	0.27233		-0.26774	-0.28054		1.53957	0.26322		50	1.80994		50	1.53893		50	-0.43505		50	-0.26297
1.69351	0.0858		-0.43281	-0.02121		-0.26035	-0.215		1.64929	0.21316		-0.35765	-0.09704		1.57972	0.27308		-0.26802	-0.28167		1.54024	0.26401		50.0833	1.81055		50.0833	1.54046		50.0833	-0.43536		50.0833	-0.26266
1.69441	0.08628		-0.43376	-0.02116		-0.26119	-0.21555		1.64966	0.21377		-0.35851	-0.09756		1.57986	0.27414		-0.26877	-0.28291		1.54017	0.26499		50.1667	1.80932		50.1667	1.53985		50.1667	-0.43474		50.1667	-0.26297
1.69519	0.08647		-0.43486	-0.02135		-0.26151	-0.21598		1.64975	0.21433		-0.35828	-0.09788		1.58029	0.27483		-0.26917	-0.28462		1.54027	0.26573		50.25	1.81147		50.25	1.54046		50.25	-0.43597		50.25	-0.26358
1.69551	0.0869		-0.43577	-0.02137		-0.262	-0.2166		1.65007	0.21506		-0.35893	-0.09828		1.58075	0.27536		-0.26933	-0.28608		1.54071	0.26641		50.3333	1.81392		50.3333	1.53924		50.3333	-0.43505		50.3333	-0.26266
1.69621	0.0872		-0.43644	-0.02172		-0.26262	-0.21703		1.65062	0.21598		-0.35921	-0.09875		1.58083	0.27656		-0.26962	-0.28855		1.54068	0.26733		50.4167	1.81208		50.4167	1.54077		50.4167	-0.43321		50.4167	-0.26327
1.69642	0.08778		-0.43702	-0.02177		-0.26254	-0.21758		1.65165	0.21647		-0.36043	-0.0992		1.58114	0.27743		-0.27009	-0.29041		1.54092	0.26831		50.5	1.81178		50.5	1.53954		50.5	-0.43566		50.5	-0.26297
1.69749	0.088		-0.43811	-0.02197		-0.26316	-0.21801		1.65235	0.21703		-0.36069	-0.09971		1.58117	0.27883		-0.27014	-0.29101		1.54062	0.26917		50.5833	1.81024		50.5833	1.53893		50.5833	-0.43474		50.5833	-0.26327
1.69749	0.08888		-0.43877	-0.0219		-0.26339	-0.21899		1.6531	0.21745		-0.3607	-0.10013		1.58107	0.28016		-0.27029	-0.29265		1.54138	0.26984		50.6667	1.81024		50.6667	1.53985		50.6667	-0.43444		50.6667	-0.26419
1.6985	0.08919		-0.4396	-0.02203		-0.2637	-0.21942		1.65346	0.21807		-0.36169	-0.10046		1.58135	0.28087		-0.27057	-0.29367		1.54091	0.27094		50.75	1.81239		50.75	1.53924		50.75	-0.43505		50.75	-0.26358
1.6987	0.08979		-0.44002	-0.02231		-0.26432	-0.21985		1.65383	0.21868		-0.36237	-0.1008		1.58213	0.28134		-0.27066	-0.29536		1.54176	0.27193		50.8333	1.80963		50.8333	1.53893		50.8333	-0.43536		50.8333	-0.26327
1.69898	0.09026		-0.44068	-0.02224		-0.26481	-0.22046		1.6542	0.2193		-0.36274	-0.10115		1.58264	0.28193		-0.27208	-0.29762		1.54102	0.27254		50.9167	1.81086		50.9167	1.53801		50.9167	-0.43474		50.9167	-0.26297
1.6995	0.09083		-0.44202	-0.02208		-0.26543	-0.22089		1.65462	0.21979		-0.36344	-0.10148		1.58276	0.28286		-0.27208	-0.2982		1.54191	0.27346		51	1.81116		51	1.54046		51	-0.43382		51	-0.26297
1.69954	0.09121		-0.44277	-0.02232		-0.2657	-0.22138		1.65619	0.22046		-0.36375	-0.10191		1.58258	0.28444		-0.27201	-0.29987		1.5417	0.2742		51.0833	1.80994		51.0833	1.53924		51.0833	-0.43505		51.0833	-0.26358
1.70011	0.09172		-0.444	-0.02232		-0.26633	-0.22224		1.65592	0.22114		-0.36442	-0.10226		1.58321	0.2848		-0.27215	-0.30056		1.54198	0.27512		51.1667	1.80871		51.1667	1.54077		51.1667	-0.43474		51.1667	-0.26266
1.70052	0.09244		-0.44484	-0.02243		-0.2662	-0.22285		1.65576	0.2223		-0.36503	-0.1027		1.58364	0.28549		-0.27277	-0.30203		1.54195	0.27604		51.25	1.81208		51.25	1.53893		51.25	-0.43536		51.25	-0.26297
1.70157	0.09269		-0.44455	-0.02329		-0.26674	-0.2234		1.65667	0.2231		-0.3657	-0.10306		1.58369	0.2866		-0.27348	-0.3033		1.54192	0.27696		51.3333	1.80871		51.3333	1.53924		51.3333	-0.43413		51.3333	-0.26389
1.70217	0.09315		-0.44546	-0.0233		-0.26697	-0.22396		1.65706	0.22365		-0.36579	-0.10338		1.58366	0.28795		-0.2732	-0.30425		1.5418	0.278		51.4167	1.81055		51.4167	1.53893		51.4167	-0.43444		51.4167	-0.26327
1.70213	0.09364		-0.4468	-0.02357		-0.2675	-0.22451		1.65694	0.22549		-0.36709	-0.1037		1.58429	0.28837		-0.27392	-0.30616		1.54233	0.27855		51.5	1.81178		51.5	1.54016		51.5	-0.43536		51.5	-0.26327
1.70259	0.0943		-0.44712	-0.02356		-0.26764	-0.22518		1.65794	0.22604		-0.36779	-0.10402		1.58492	0.28886		-0.27525	-0.30799		1.54199	0.27947		51.5833	1.81208		51.5833	1.53862		51.5833	-0.43597		51.5833	-0.26327
1.70328	0.09463		-0.44804	-0.02356		-0.26848	-0.22574		1.65841	0.22641		-0.36814	-0.10439		1.58512	0.28969		-0.27568	-0.30897		1.54267	0.2807		51.6667	1.81147		51.6667	1.53985		51.6667	-0.43536		51.6667	-0.26297
1.70368	0.09537		-0.44851	-0.02376		-0.26875	-0.22623		1.65913	0.2269		-0.36845	-0.10483		1.5858	0.29022		-0.27585	-0.31026		1.54272	0.2815		51.75	1.81116		51.75	1.54046		51.75	-0.43628		51.75	-0.26327
1.70436	0.09572		-0.44943	-0.02419		-0.26833	-0.2277		1.65981	0.22751		-0.36901	-0.10535		1.58579	0.29136		-0.27662	-0.31166		1.54274	0.28235		51.8333	1.80932		51.8333	1.53801		51.8333	-0.43505		51.8333	-0.26327
1.70453	0.09635		-0.45024	-0.02392		-0.26852	-0.22831		1.66063	0.22776		-0.3696	-0.10581		1.58623	0.29217		-0.27601	-0.31471		1.54223	0.28352		51.9167	1.80656		51.9167	1.54016		51.9167	-0.43505		51.9167	-0.26327
1.7052	0.09671		-0.45133	-0.02411		-0.26805	-0.22942		1.66107	0.22819		-0.37028	-0.10616		1.58659	0.29285		-0.2765	-0.31632		1.54268	0.28419		52	1.80994		52	1.54046		52	-0.43597		52	-0.26266
1.70566	0.09693		-0.45206	-0.02438		-0.26838	-0.2307		1.6617	0.22893		-0.37064	-0.10653		1.5865	0.29429		-0.27673	-0.31744		1.54282	0.2853		52.0833	1.81147		52.0833	1.53954		52.0833	-0.43536		52.0833	-0.26235
1.70619	0.09748		-0.45277	-0.02468		-0.26882	-0.23095		1.66209	0.22948		-0.37071	-0.10686		1.58658	0.29542		-0.27653	-0.31805		1.54332	0.28634		52.1667	1.81024		52.1667	1.54077		52.1667	-0.43444		52.1667	-0.26266
1.70633	0.09773		-0.45254	-0.02545		-0.26935	-0.2315		1.6617	0.23199		-0.37166	-0.10725		1.58702	0.29597		-0.27785	-0.31944		1.54329	0.28726		52.25	1.80932		52.25	1.54046		52.25	-0.43566		52.25	-0.26297
1.70708	0.09841		-0.45385	-0.02533		-0.27006	-0.23181		1.66215	0.23316		-0.37233	-0.10762		1.58707	0.29728		-0.27746	-0.32012		1.54299	0.28812		52.3333	1.80902		52.3333	1.53862		52.3333	-0.43444		52.3333	-0.26266
1.70778	0.09872		-0.45441	-0.02541		-0.2705	-0.23248		1.66155	0.23389		-0.37298	-0.108		1.58686	0.29877		-0.27761	-0.32362		1.54327	0.28904		52.4167	1.80932		52.4167	1.53985		52.4167	-0.43628		52.4167	-0.26297
1.70809	0.09915		-0.45489	-0.02559		-0.27104	-0.23304		1.66227	0.23438		-0.37364	-0.10837		1.58742	0.29941		-0.27824	-0.32521		1.54328	0.2899		52.5	1.80932		52.5	1.53985		52.5	-0.43505		52.5	-0.26358
1.70886	0.09937		-0.45617	-0.02552		-0.27092	-0.23365		1.66325	0.235		-0.37368	-0.10875		1.58789	0.29999		-0.27848	-0.3264		1.54352	0.29088		52.5833	1.80902		52.5833	1.54077		52.5833	-0.43566		52.5833	-0.26327
1.70934	0.09955		-0.45698	-0.02568		-0.2718	-0.23414		1.66393	0.23561		-0.37466	-0.1091		1.58864	0.3003		-0.27946	-0.32767		1.54361	0.29162		52.6667	1.80994		52.6667	1.5377		52.6667	-0.43352		52.6667	-0.26266
1.70966	0.10041		-0.45696	-0.02614		-0.27203	-0.23469		1.6644	0.23598		-0.37465	-0.10999		1.58891	0.3011		-0.27964	-0.32985		1.54345	0.29272		52.75	1.81086		52.75	1.53801		52.75	-0.43566		52.75	-0.26297
1.70979	0.10066		-0.45757	-0.02659		-0.27247	-0.23537		1.66538	0.23659		-0.37545	-0.1106		1.58948	0.30153		-0.27897	-0.33081		1.5439	0.2934		52.8333	1.81024		52.8333	1.54077		52.8333	-0.43597		52.8333	-0.26266
1.71057	0.10131		-0.45891	-0.02687		-0.27205	-0.23641		1.66532	0.23751		-0.37499	-0.11127		1.58932	0.30307		-0.28012	-0.3329		1.54383	0.29438		52.9167	1.81147		52.9167	1.53893		52.9167	-0.43444		52.9167	-0.26327
1.71042	0.1024		-0.45922	-0.02686		-0.27263	-0.2369		1.66627	0.23819		-0.37629	-0.1116		1.58985	0.3037		-0.28038	-0.33418		1.54463	0.29542		53	1.8084		53	1.54046		53	-0.43505		53	-0.26358
1.71136	0.10281		-0.46053	-0.02674		-0.27334	-0.23764		1.66641	0.23862		-0.37758	-0.11194		1.59025	0.30438		-0.28073	-0.33625		1.54403	0.29628		53.0833	1.8084		53.0833	1.53893		53.0833	-0.43536		53.0833	-0.26358
1.71138	0.10321		-0.46085	-0.02716		-0.27344	-0.23837		1.66744	0.23911		-0.37734	-0.11228		1.59056	0.30518		-0.28109	-0.33745		1.54448	0.29695		53.1667	1.80963		53.1667	1.54016		53.1667	-0.43505		53.1667	-0.26297
1.71224	0.10373		-0.46156	-0.02746		-0.27467	-0.2388		1.66821	0.23948		-0.37764	-0.11273		1.59096	0.30593		-0.2816	-0.33865		1.5441	0.29793		53.25	1.80963		53.25	1.53954		53.25	-0.43628		53.25	-0.26266
1.713	0.10397		-0.4626	-0.02773		-0.2742	-0.23948		1.66858	0.24009		-0.3779	-0.11324		1.59111	0.30695		-0.28139	-0.33981		1.54494	0.29849		53.3333	1.81147		53.3333	1.54169		53.3333	-0.43474		53.3333	-0.26327
1.71316	0.10461		-0.46316	-0.02781		-0.27447	-0.23997		1.66928	0.24064		-0.37882	-0.11367		1.59142	0.30777		-0.28159	-0.34125		1.54557	0.29935		53.4167	1.81055		53.4167	1.53832		53.4167	-0.43505		53.4167	-0.26297
1.71363	0.10482		-0.46378	-0.02779		-0.27487	-0.2407		1.66912	0.24181		-0.37857	-0.11403		1.59139	0.30892		-0.27968	-0.34984		1.54527	0.3002		53.5	1.80902		53.5	1.53924		53.5	-0.43505		53.5	-0.26327
1.71392	0.10572		-0.4649	-0.02838		-0.27545	-0.24162		1.66982	0.24236		-0.37993	-0.11428		1.59142	0.31013		-0.28061	-0.35405		1.5451	0.30088		53.5833	1.81024		53.5833	1.54077		53.5833	-0.43628		53.5833	-0.26327
1.71492	0.10561		-0.46532	-0.02823		-0.27547	-0.24248		1.67026	0.24279		-0.37988	-0.11479		1.59171	0.31123		-0.28057	-0.35495		1.54538	0.3018		53.6667	1.80871		53.6667	1.53924		53.6667	-0.43505		53.6667	-0.26297
1.71485	0.10615		-0.4665	-0.0283		-0.27604	-0.24297		1.6715	0.24352		-0.38048	-0.11524		1.59205	0.31192		-0.28054	-0.35563		1.54579	0.30254		53.75	1.80994		53.75	1.53924		53.75	-0.43658		53.75	-0.26327
1.71574	0.10662		-0.467	-0.02845		-0.27618	-0.24365		1.67192	0.24402		-0.38111	-0.11566		1.59255	0.31252		-0.28082	-0.35633		1.54536	0.30358		53.8333	1.80994		53.8333	1.53801		53.8333	-0.43444		53.8333	-0.26297
1.71622	0.10681		-0.46802	-0.02875		-0.27668	-0.24426		1.67195	0.24469		-0.38242	-0.11598		1.59283	0.31344		-0.28231	-0.35807		1.54607	0.30431		53.9167	1.80779		53.9167	1.53893		53.9167	-0.43505		53.9167	-0.26327
1.71689	0.10718		-0.46825	-0.02885		-0.2769	-0.24481		1.67265	0.24524		-0.38184	-0.11637		1.5934	0.31381		-0.28269	-0.35978		1.54652	0.30499		54	1.80626		54	1.53832		54	-0.43413		54	-0.26389
1.71752	0.10803		-0.46841	-0.02951		-0.27708	-0.245		1.67333	0.24586		-0.3828	-0.11676		1.59318	0.31543		-0.2833	-0.36084		1.54623	0.30628		54.0833	1.80994		54.0833	1.53862		54.0833	-0.43413		54.0833	-0.26266
1.7177	0.10821		-0.47	-0.02942		-0.27827	-0.24549		1.67319	0.24696		-0.38348	-0.1171		1.59333	0.31654		-0.28223	-0.36119		1.54603	0.30701		54.1667	1.80564		54.1667	1.5377		54.1667	-0.43352		54.1667	-0.26327
1.71764	0.10916		-0.47037	-0.02978		-0.27802	-0.24629		1.67384	0.24763		-0.38476	-0.11746		1.59365	0.31732		-0.28296	-0.36256		1.54578	0.30824		54.25	1.8084		54.25	1.54016		54.25	-0.43628		54.25	-0.26266
1.71881	0.10968		-0.47153	-0.02986		-0.27825	-0.24684		1.67482	0.24825		-0.38512	-0.11782		1.59413	0.31809		-0.28473	-0.36436		1.54641	0.3091		54.3333	1.81116		54.3333	1.53954		54.3333	-0.43413		54.3333	-0.26389
1.71884	0.11008		-0.47153	-0.0303		-0.27791	-0.24776		1.67468	0.25015		-0.38512	-0.11826		1.59344	0.32019		-0.28388	-0.36481		1.54681	0.30983		54.4167	1.81055		54.4167	1.53832		54.4167	-0.43536		54.4167	-0.26327
1.71934	0.11069		-0.47241	-0.03036		-0.27915	-0.24862		1.67504	0.25076		-0.38611	-0.1186		1.59428	0.32063		-0.28516	-0.36695		1.54661	0.311		54.5	1.80871		54.5	1.53893		54.5	-0.43597		54.5	-0.26389
1.72005	0.11099		-0.47305	-0.03076		-0.27963	-0.2488		1.67567	0.2515		-0.3865	-0.11891		1.59488	0.32089		-0.28479	-0.36695		1.54662	0.31186		54.5833	1.80779		54.5833	1.53924		54.5833	-0.43566		54.5833	-0.26297
1.72064	0.11146		-0.4741	-0.03102		-0.27973	-0.24954		1.67614	0.25187		-0.38741	-0.11936		1.59482	0.32217		-0.28664	-0.36919		1.54624	0.31284		54.6667	1.80656		54.6667	1.54046		54.6667	-0.43474		54.6667	-0.26266
1.721	0.11181		-0.47448	-0.03135		-0.28009	-0.25033		1.67714	0.25242		-0.3877	-0.11982		1.59522	0.3229		-0.28669	-0.37		1.5473	0.31352		54.75	1.81024		54.75	1.53893		54.75	-0.43505		54.75	-0.26297
1.72127	0.11231		-0.47502	-0.03146		-0.28093	-0.25089		1.67723	0.25297		-0.3879	-0.12042		1.59566	0.32372		-0.28684	-0.37104		1.54714	0.31462		54.8333	1.80994		54.8333	1.53832		54.8333	-0.43566		54.8333	-0.26266
1.72228	0.11262		-0.47587	-0.03155		-0.28098	-0.25125		1.67816	0.25371		-0.38918	-0.12079		1.59618	0.3241		-0.2867	-0.37532		1.54737	0.31517		54.9167	1.80932		54.9167	1.53862		54.9167	-0.43444		54.9167	-0.26327
1.72262	0.11301		-0.47697	-0.03174		-0.28147	-0.25187		1.67843	0.25457		-0.38897	-0.12109		1.5964	0.3251		-0.28669	-0.37672		1.54764	0.31609		55	1.80871		55	1.5377		55	-0.43413		55	-0.26327
1.72311	0.11318		-0.47709	-0.032		-0.28174	-0.25236		1.67946	0.25506		-0.38963	-0.12145		1.59571	0.32733		-0.28714	-0.37787		1.54709	0.31689		55.0833	1.80871		55.0833	1.54077		55.0833	-0.43474		55.0833	-0.26358
1.72437	0.11357		-0.47814	-0.03225		-0.28215	-0.25309		1.67983	0.25567		-0.3903	-0.12181		1.5961	0.32809		-0.2873	-0.38122		1.54771	0.31775		55.1667	1.80718		55.1667	1.53954		55.1667	-0.43444		55.1667	-0.26235
1.72402	0.11451		-0.47849	-0.03263		-0.28215	-0.25352		1.67999	0.25604		-0.39102	-0.12209		1.59649	0.32871		-0.28682	-0.38236		1.54772	0.31861		55.25	1.80932		55.25	1.53832		55.25	-0.43474		55.25	-0.26389
1.72442	0.11482		-0.47915	-0.03301		-0.2826	-0.2542		1.68069	0.25659		-0.39172	-0.12241		1.59697	0.32934		-0.28829	-0.38419		1.54857	0.31959		55.3333	1.80902		55.3333	1.54016		55.3333	-0.43474		55.3333	-0.26297
1.72445	0.11609		-0.48007	-0.03301		-0.28353	-0.25463		1.68167	0.2572		-0.39228	-0.12292		1.59753	0.32993		-0.28839	-0.38599		1.54788	0.32057		55.4167	1.8081		55.4167	1.53924		55.4167	-0.43474		55.4167	-0.26297
1.72536	0.1161		-0.48096	-0.03305		-0.28428	-0.2553		1.68216	0.25751		-0.39197	-0.12338		1.59764	0.33095		-0.28881	-0.38731		1.5482	0.32143		55.5	1.80963		55.5	1.53832		55.5	-0.43444		55.5	-0.26327
1.72579	0.11636		-0.48152	-0.03356		-0.28347	-0.25647		1.68255	0.25806		-0.39293	-0.12376		1.59809	0.33181		-0.28893	-0.3882		1.54821	0.32229		55.5833	1.8084		55.5833	1.54046		55.5833	-0.43566		55.5833	-0.26327
1.72595	0.11702		-0.48198	-0.03379		-0.284	-0.25702		1.68297	0.25855		-0.39314	-0.12433		1.59847	0.3324		-0.28947	-0.38955		1.54862	0.32302		55.6667	1.80932		55.6667	1.53832		55.6667	-0.43382		55.6667	-0.26297
1.7267	0.11769		-0.48271	-0.03405		-0.28453	-0.25757		1.68342	0.25972		-0.39386	-0.12461		1.59871	0.33336		-0.28947	-0.39028		1.54855	0.324		55.75	1.80595		55.75	1.54016		55.75	-0.43474		55.75	-0.26358
1.72672	0.1181		-0.48381	-0.03423		-0.28515	-0.258		1.68341	0.26052		-0.3942	-0.12501		1.59924	0.33379		-0.29037	-0.39141		1.54852	0.32492		55.8333	1.80994		55.8333	1.53924		55.8333	-0.43413		55.8333	-0.26297
1.7282	0.11862		-0.48387	-0.03458		-0.28494	-0.25874		1.68342	0.26279		-0.39524	-0.12526		1.599	0.33531		-0.29073	-0.3928		1.54949	0.32572		55.9167	1.80687		55.9167	1.54016		55.9167	-0.43597		55.9167	-0.26327
1.72792	0.11858		-0.48481	-0.03499		-0.28557	-0.2596		1.68445	0.26328		-0.39588	-0.12568		1.5998	0.33562		-0.29089	-0.39378		1.54889	0.32658		56	1.80871		56	1.53924		56	-0.43536		56	-0.26297
1.72836	0.11927		-0.48582	-0.03487		-0.28433	-0.2618		1.68477	0.26401		-0.39546	-0.12671		1.6004	0.33601		-0.29207	-0.39592		1.54851	0.32756		56.0833	1.80871		56.0833	1.54016		56.0833	-0.43444		56.0833	-0.26297
1.72874	0.12003		-0.48616	-0.03526		-0.28431	-0.26315		1.68514	0.26463		-0.39619	-0.12742		1.60056	0.33697		-0.29158	-0.39703		1.54931	0.32861		56.1667	1.80472		56.1667	1.53893		56.1667	-0.43536		56.1667	-0.26358
1.72924	0.12063		-0.48676	-0.03528		-0.28449	-0.26377		1.68553	0.26518		-0.39653	-0.12781		1.60089	0.33795		-0.29193	-0.39831		1.54923	0.32916		56.25	1.80871		56.25	1.5377		56.25	-0.43413		56.25	-0.26266
1.72958	0.12103		-0.4871	-0.03566		-0.28459	-0.2645		1.68631	0.26555		-0.39652	-0.12826		1.60124	0.33876		-0.29256	-0.3999		1.54964	0.32989		56.3333	1.80748		56.3333	1.53954		56.3333	-0.43382		56.3333	-0.26297
1.73048	0.12149		-0.48866	-0.03563		-0.28556	-0.26487		1.68703	0.26604		-0.39757	-0.12851		1.60138	0.33986		-0.29308	-0.40126		1.55013	0.33094		56.4167	1.80932		56.4167	1.54016		56.4167	-0.43505		56.4167	-0.26358
1.73096	0.12168		-0.48886	-0.03622		-0.28552	-0.26536		1.68699	0.2669		-0.3981	-0.12907		1.60112	0.34129		-0.29346	-0.40234		1.54993	0.33167		56.5	1.80871		56.5	1.53862		56.5	-0.43474		56.5	-0.26297
1.73128	0.1221		-0.48951	-0.0366		-0.2861	-0.26585		1.688	0.26745		-0.39862	-0.12964		1.60144	0.34235		-0.29387	-0.40329		1.54985	0.33265		56.5833	1.81086		56.5833	1.54016		56.5833	-0.43474		56.5833	-0.26327
1.73127	0.123		-0.48984	-0.03701		-0.28676	-0.26622		1.6887	0.268		-0.3986	-0.13011		1.60188	0.34284		-0.29296	-0.40672		1.55078	0.33308		56.6667	1.80748		56.6667	1.53893		56.6667	-0.43536		56.6667	-0.26327
1.73256	0.12335		-0.49062	-0.03721		-0.28721	-0.2669		1.68978	0.26837		-0.39952	-0.13055		1.60243	0.34362		-0.29323	-0.40861		1.5504	0.33406		56.75	1.80779		56.75	1.54077		56.75	-0.43597		56.75	-0.26327
1.73258	0.12419		-0.49089	-0.03771		-0.28726	-0.26769		1.68989	0.26886		-0.40015	-0.13096		1.60271	0.34414		-0.29428	-0.41163		1.54989	0.33523		56.8333	1.8084		56.8333	1.53678		56.8333	-0.43536		56.8333	-0.26358
1.73224	0.12468		-0.49154	-0.03809		-0.28819	-0.26812		1.69026	0.26947		-0.39997	-0.1321		1.60283	0.34541		-0.29395	-0.41201		1.55095	0.3359		56.9167	1.80718		56.9167	1.53862		56.9167	-0.43505		56.9167	-0.26327
1.73312	0.12517		-0.4922	-0.03845		-0.28855	-0.26849		1.69114	0.27033		-0.401	-0.13238		1.60317	0.34618		-0.29406	-0.41328		1.5507	0.3367		57	1.80626		57	1.53801		57	-0.43413		57	-0.26297
1.73353	0.1259		-0.49336	-0.03856		-0.28912	-0.26898		1.69156	0.27082		-0.40082	-0.13264		1.60376	0.34666		-0.29537	-0.41452		1.55163	0.33756		57.0833	1.8127		57.0833	1.53985		57.0833	-0.43321		57.0833	-0.26297
1.73351	0.1268		-0.49376	-0.03886		-0.2897	-0.26947		1.692	0.27125		-0.40145	-0.13305		1.60403	0.34745		-0.29607	-0.41608		1.55069	0.33934		57.1667	1.81086		57.1667	1.53709		57.1667	-0.43474		57.1667	-0.26266
1.73467	0.1269		-0.49382	-0.03921		-0.28807	-0.27223		1.69272	0.27174		-0.40181	-0.13341		1.6043	0.34837		-0.29616	-0.41648		1.55079	0.34008		57.25	1.81055		57.25	1.54077		57.25	-0.43505		57.25	-0.26327
1.735	0.12731		-0.49476	-0.03962		-0.28782	-0.27303		1.69406	0.27223		-0.40295	-0.13398		1.60423	0.34966		-0.29545	-0.42119		1.5512	0.34081		57.3333	1.81239		57.3333	1.53893		57.3333	-0.43444		57.3333	-0.26297
1.73509	0.12806		-0.49542	-0.03999		-0.2878	-0.27438		1.69374	0.27303		-0.40326	-0.13441		1.60341	0.35228		-0.29599	-0.42313		1.55104	0.34192		57.4167	1.80656		57.4167	1.53832		57.4167	-0.43536		57.4167	-0.26358
1.73553	0.12831		-0.49577	-0.04037		-0.28595	-0.27702		1.69454	0.27334		-0.40376	-0.13457		1.60363	0.35322		-0.29617	-0.4237		1.5514	0.34271		57.5	1.81055		57.5	1.53862		57.5	-0.43321		57.5	-0.26297
1.7361	0.1288		-0.49694	-0.04045		-0.28666	-0.27775		1.69507	0.27432		-0.40391	-0.13523		1.60337	0.35477		-0.29674	-0.42542		1.55124	0.34382		57.5833	1.80963		57.5833	1.53862		57.5833	-0.43474		57.5833	-0.26327
1.7363	0.12939		-0.49754	-0.04091		-0.28702	-0.27812		1.69485	0.27487		-0.40426	-0.1356		1.60391	0.35558		-0.29461	-0.43415		1.5506	0.34474		57.6667	1.80718		57.6667	1.53985		57.6667	-0.43413		57.6667	-0.26266
1.73707	0.12961		-0.49814	-0.04092		-0.28747	-0.2788		1.69585	0.27542		-0.40525	-0.13595		1.60438	0.35603		-0.29616	-0.43565		1.55126	0.34554		57.75	1.80963		57.75	1.53893		57.75	-0.43474		57.75	-0.26327
1.73837	0.12995		-0.49882	-0.04126		-0.28791	-0.27904		1.6966	0.27585		-0.40621	-0.13632		1.60547	0.35598		-0.29613	-0.436		1.5514	0.34621		57.8333	1.81116		57.8333	1.54016		57.8333	-0.43628		57.8333	-0.26297
1.73816	0.13069		-0.49934	-0.04141		-0.28809	-0.27965		1.69735	0.27628		-0.40654	-0.13673		1.60506	0.35754		-0.29652	-0.43759		1.55181	0.34695		57.9167	1.80932		57.9167	1.53801		57.9167	-0.43505		57.9167	-0.26327
1.73819	0.13152		-0.50039	-0.04165		-0.28915	-0.28033		1.69726	0.27726		-0.40721	-0.13709		1.60501	0.35906		-0.29676	-0.44003		1.552	0.34799		58	1.81147		58	1.53924		58	-0.43444		58	-0.26327
1.73847	0.13242		-0.50059	-0.04181		-0.2899	-0.28057		1.69482	0.28413		-0.40756	-0.13747		1.60529	0.35985		-0.29738	-0.44102		1.55184	0.34909		58.0833	1.80687		58.0833	1.53924		58.0833	-0.43413		58.0833	-0.26358
1.73889	0.13315		-0.50166	-0.04203		-0.28969	-0.28131		1.69507	0.28505		-0.40808	-0.13803		1.60599	0.36003		-0.29791	-0.44214		1.55225	0.34983		58.1667	1.81147		58.1667	1.53832		58.1667	-0.43505		58.1667	-0.26327
1.73956	0.1335		-0.50251	-0.04213		-0.29013	-0.28156		1.69615	0.28542		-0.40871	-0.13845		1.60617	0.36129		-0.2975	-0.44301		1.55226	0.35069		58.25	1.80902		58.25	1.53954		58.25	-0.43413		58.25	-0.26327
1.73967	0.13379		-0.5033	-0.04231		-0.29046	-0.28284		1.69654	0.28597		-0.40927	-0.13897		1.60636	0.36213		-0.29759	-0.44614		1.55223	0.35161		58.3333	1.80626		58.3333	1.53832		58.3333	-0.43597		58.3333	-0.26358
1.74067	0.13411		-0.50375	-0.04256		-0.29043	-0.28376		1.697	0.28634		-0.4097	-0.13922		1.60627	0.36357		-0.29783	-0.44644		1.5525	0.35253		58.4167	1.80656		58.4167	1.53709		58.4167	-0.43382		58.4167	-0.26297
1.74132	0.1345		-0.50442	-0.04291		-0.29043	-0.28419		1.69763	0.28708		-0.411	-0.13956		1.60728	0.36351		-0.29913	-0.44777		1.55251	0.35339		58.5	1.80932		58.5	1.53985		58.5	-0.43444		58.5	-0.26297
1.74189	0.13456		-0.50472	-0.04336		-0.29136	-0.28462		1.69794	0.28708		-0.41077	-0.13989		1.60788	0.36397		-0.29929	-0.44979		1.5524	0.35443		58.5833	1.80902		58.5833	1.53617		58.5833	-0.43566		58.5833	-0.26235
1.74228	0.13488		-0.50579	-0.04358		-0.29167	-0.28505		1.69922	0.28769		-0.41148	-0.14018		1.60843	0.36449		-0.3001	-0.45096		1.55276	0.35523		58.6667	1.8084		58.6667	1.53954		58.6667	-0.43505		58.6667	-0.26266
1.74284	0.13539		-0.50604	-0.0441		-0.2926	-0.28548		1.69934	0.28818		-0.41179	-0.14062		1.60827	0.3659		-0.29959	-0.45163		1.55329	0.35578		58.75	1.80994		58.75	1.53801		58.75	-0.43505		58.75	-0.26327
1.74331	0.13603		-0.50729	-0.04407		-0.29252	-0.28603		1.70034	0.28873		-0.41237	-0.14111		1.60852	0.36667		-0.30099	-0.45278		1.55326	0.3567		58.8333	1.81178		58.8333	1.54016		58.8333	-0.43566		58.8333	-0.26358
1.74374	0.13672		-0.50727	-0.04454		-0.29288	-0.28683		1.70073	0.28929		-0.41262	-0.14162		1.6087	0.36793		-0.30082	-0.45414		1.55371	0.35737		58.9167	1.80902		58.9167	1.53893		58.9167	-0.43413		58.9167	-0.26389
1.74398	0.13727		-0.50842	-0.04464		-0.2932	-0.28769		1.70148	0.28971		-0.41367	-0.14188		1.60902	0.36865		-0.30101	-0.45588		1.55337	0.35829		59	1.80687		59	1.53709		59	-0.43382		59	-0.26327
1.7449	0.13727		-0.50905	-0.04506		-0.29448	-0.28806		1.70149	0.29045		-0.4139	-0.14243		1.60956	0.36912		-0.30115	-0.45716		1.55326	0.35934		59.0833	1.80994		59.0833	1.5377		59.0833	-0.43444		59.0833	-0.26297
1.74518	0.13774		-0.50903	-0.04553		-0.294	-0.28873		1.70262	0.2907		-0.41464	-0.14313		1.60996	0.3698		-0.30207	-0.45816		1.5538	0.36032		59.1667	1.80994		59.1667	1.53985		59.1667	-0.43382		59.1667	-0.26327
1.74565	0.13838		-0.5101	-0.04575		-0.29415	-0.28984		1.70332	0.29125		-0.41438	-0.14393		1.61023	0.37079		-0.3031	-0.45996		1.55424	0.36099		59.25	1.80902		59.25	1.53893		59.25	-0.43505		59.25	-0.26266
1.74692	0.13877		-0.51059	-0.04592		-0.29469	-0.29039		1.70379	0.29162		-0.41529	-0.14439		1.61028	0.37204		-0.30287	-0.46295		1.55378	0.3621		59.3333	1.81116		59.3333	1.53862		59.3333	-0.43321		59.3333	-0.26297
1.74648	0.13982		-0.51123	-0.04633		-0.29535	-0.29076		1.70423	0.29205		-0.41526	-0.14486		1.61025	0.37326		-0.30119	-0.46937		1.55418	0.36283		59.4167	1.80902		59.4167	1.53801		59.4167	-0.43382		59.4167	-0.26327
1.74702	0.13993		-0.51146	-0.04688		-0.29479	-0.29156		1.70505	0.29229		-0.41621	-0.14526		1.61052	0.3744		-0.3008	-0.47351		1.5542	0.36369		59.5	1.80748		59.5	1.54016		59.5	-0.43536		59.5	-0.26327
1.74735	0.14033		-0.5127	-0.04685		-0.29542	-0.29284		1.70542	0.2929		-0.41634	-0.14552		1.61082	0.37509		-0.30098	-0.47433		1.55447	0.36461		59.5833	1.80902		59.5833	1.53893		59.5833	-0.43658		59.5833	-0.26389
1.74795	0.14079		-0.51307	-0.0472		-0.29603	-0.29284		1.70518	0.29505		-0.4168	-0.14618		1.61144	0.37558		-0.30096	-0.47848		1.5528	0.36743		59.6667	1.8081		59.6667	1.54016		59.6667	-0.43321		59.6667	-0.26327
1.74842	0.14144		-0.51408	-0.04751		-0.29665	-0.29327		1.70544	0.29591		-0.41737	-0.14667		1.61232	0.3755		-0.30135	-0.48127		1.55295	0.36854		59.75	1.80902		59.75	1.53801		59.75	-0.43444		59.75	-0.26327
1.74915	0.14171		-0.514	-0.04806		-0.29692	-0.29376		1.70655	0.29622		-0.41741	-0.14705		1.61224	0.37707		-0.30138	-0.48186		1.5531	0.36964		59.8333	1.80932		59.8333	1.53801		59.8333	-0.43536		59.8333	-0.26327
1.74991	0.14193		-0.51517	-0.04815		-0.29719	-0.29425		1.70724	0.29757		-0.41764	-0.14804		1.61218	0.37826		-0.30074	-0.4858		1.55307	0.37056		59.9167	1.80963		59.9167	1.54046		59.9167	-0.43474		59.9167	-0.26266
1.74946	0.14301		-0.51581	-0.04854		-0.29799	-0.29487		1.7078	0.29769		-0.41895	-0.14836		1.61235	0.37947		-0.30179	-0.48666		1.55361	0.37154		60	1.80932		60	1.53893		60	-0.43566		60	-0.26389
1.74997	0.14361		-0.51626	-0.04878		-0.29839	-0.29517		1.70781	0.29843		-0.41932	-0.14871		1.61323	0.3794		-0.30127	-0.49084		1.55309	0.37228		60.0833	1.80932		60.0833	1.53893		60.0833	-0.43444		60.0833	-0.26266
1.75017	0.14464		-0.5168	-0.04932		-0.29936	-0.29554		1.70859	0.29879		-0.41997	-0.14909		1.61365	0.37998		-0.30144	-0.49222		1.55293	0.37338		60.1667	1.80779		60.1667	1.54108		60.1667	-0.43505		60.1667	-0.26297
1.75058	0.14492		-0.51739	-0.04979		-0.29876	-0.29683		1.70959	0.29935		-0.42022	-0.14961		1.61445	0.38035		-0.30237	-0.49351		1.55303	0.37412		60.25	1.81055		60.25	1.53924		60.25	-0.43474		60.25	-0.26327
1.75155	0.14485		-0.51764	-0.05032		-0.29848	-0.29812		1.70981	0.30033		-0.42088	-0.14999		1.6145	0.38153		-0.30276	-0.49506		1.5537	0.37492		60.3333	1.80932		60.3333	1.53862		60.3333	-0.43382		60.3333	-0.26327
1.75168	0.14511		-0.51809	-0.05054		-0.29854	-0.29935		1.71063	0.30057		-0.42149	-0.15043		1.61393	0.38338		-0.30344	-0.49538		1.55297	0.37596		60.4167	1.80994		60.4167	1.53862		60.4167	-0.43536		60.4167	-0.26358
1.75262	0.14552		-0.51944	-0.05081		-0.2992	-0.29971		1.70982	0.3026		-0.42184	-0.15081		1.61473	0.38363		-0.30384	-0.49703		1.55333	0.37676		60.5	1.81086		60.5	1.53985		60.5	-0.43505		60.5	-0.26297
1.75355	0.14594		-0.52038	-0.05077		-0.29938	-0.30033		1.70878	0.30597		-0.42212	-0.15127		1.61492	0.38441		-0.30431	-0.49798		1.55382	0.37737		60.5833	1.80871		60.5833	1.5377		60.5833	-0.43444		60.5833	-0.26327
1.75385	0.14639		-0.52038	-0.05122		-0.29965	-0.30082		1.70965	0.30609		-0.42296	-0.15183		1.61493	0.38598		-0.30466	-0.49875		1.55405	0.37835		60.6667	1.81055		60.6667	1.53893		60.6667	-0.43505		60.6667	-0.26297
1.754	0.14748		-0.52106	-0.05156		-0.29962	-0.30174		1.71025	0.30689		-0.42288	-0.15238		1.61414	0.38822		-0.30507	-0.49927		1.55433	0.37927		60.75	1.81024		60.75	1.5377		60.75	-0.43474		60.75	-0.26358
1.75402	0.14789		-0.52216	-0.05174		-0.3002	-0.30223		1.71133	0.30726		-0.42382	-0.15279		1.6147	0.3888		-0.30558	-0.50047		1.55482	0.37989		60.8333	1.80871		60.8333	1.53954		60.8333	-0.43444		60.8333	-0.26389
1.75462	0.1488		-0.52221	-0.05211		-0.30004	-0.30333		1.7114	0.30787		-0.42399	-0.15342		1.61505	0.38967		-0.30517	-0.50268		1.55475	0.38087		60.9167	1.80871		60.9167	1.54046		60.9167	-0.43352		60.9167	-0.26389
1.75446	0.14902		-0.52259	-0.05245		-0.29989	-0.30487		1.71169	0.30867		-0.42467	-0.15378		1.61544	0.39024		-0.30634	-0.50441		1.5545	0.38167		61	1.80718		61	1.53832		61	-0.43474		61	-0.26266
1.75532	0.14954		-0.52362	-0.05272		-0.30081	-0.3053		1.71267	0.30928		-0.42504	-0.15411		1.61546	0.39133		-0.30656	-0.50599		1.55486	0.38246		61.0833	1.8084		61.0833	1.54046		61.0833	-0.43505		61.0833	-0.26266
1.75532	0.15041		-0.52442	-0.0529		-0.30086	-0.30566		1.71347	0.30959		-0.42575	-0.15442		1.61594	0.39228		-0.3068	-0.50651		1.55523	0.38369		61.1667	1.80902		61.1667	1.53924		61.1667	-0.43413		61.1667	-0.26327
1.75617	0.15095		-0.52485	-0.0536		-0.30114	-0.30658		1.71391	0.31002		-0.42626	-0.15456		1.61663	0.39268		-0.3072	-0.50722		1.55541	0.3843		61.25	1.80656		61.25	1.53893		61.25	-0.43536		61.25	-0.26327
1.75636	0.15113		-0.52579	-0.05356		-0.30141	-0.30707		1.71492	0.31057		-0.42652	-0.15551		1.61731	0.39275		-0.30779	-0.50941		1.5549	0.38547		61.3333	1.80932		61.3333	1.53954		61.3333	-0.43505		61.3333	-0.26297
1.75753	0.15121		-0.52638	-0.05404		-0.30189	-0.30726		1.71505	0.311		-0.42653	-0.15637		1.6178	0.39344		-0.30669	-0.51222		1.55483	0.38645		61.4167	1.80994		61.4167	1.5374		61.4167	-0.43321		61.4167	-0.26297
1.75794	0.15194		-0.52586	-0.05478		-0.3023	-0.30842		1.71589	0.31198		-0.42703	-0.15654		1.61813	0.39435		-0.30821	-0.51402		1.55537	0.38743		61.5	1.8084		61.5	1.53954		61.5	-0.43444		61.5	-0.26235
1.7579	0.15287		-0.52652	-0.05515		-0.30257	-0.30891		1.7165	0.31198		-0.42815	-0.15668		1.61769	0.39616		-0.30913	-0.51529		1.55485	0.38817		61.5833	1.81024		61.5833	1.5374		61.5833	-0.43536		61.5833	-0.26327
1.75882	0.15287		-0.52795	-0.05529		-0.30051	-0.31186		1.71687	0.3126		-0.42851	-0.15705		1.61839	0.39634		-0.30896	-0.51573		1.55587	0.3889		61.6667	1.80748		61.6667	1.54016		61.6667	-0.43352		61.6667	-0.26266
1.75967	0.1534		-0.52803	-0.05562		-0.30157	-0.3121		1.71764	0.31296		-0.42968	-0.15757		1.61921	0.39668		-0.30912	-0.51836		1.55575	0.38995		61.75	1.80994		61.75	1.53893		61.75	-0.43382		61.75	-0.26235
1.75989	0.15397		-0.52876	-0.05589		-0.30271	-0.31223		1.71867	0.31345		-0.42963	-0.15807		1.61956	0.39743		-0.30939	-0.51946		1.55581	0.39074		61.8333	1.81086		61.8333	1.53801		61.8333	-0.43566		61.8333	-0.26358
1.75968	0.15471		-0.52963	-0.05597		-0.30298	-0.31272		1.71809	0.31566		-0.43033	-0.15839		1.62026	0.39782		-0.3103	-0.52302		1.55587	0.39197		61.9167	1.81024		61.9167	1.53893		61.9167	-0.43474		61.9167	-0.26327
1.75912	0.15639		-0.53007	-0.05621		-0.30364	-0.31309		1.71844	0.31634		-0.43102	-0.15872		1.62002	0.39927		-0.30723	-0.53347		1.55601	0.39265		62	1.80595		62	1.53954		62	-0.43382		62	-0.26266
1.75916	0.15676		-0.53007	-0.05665		-0.30352	-0.3137		1.71898	0.31652		-0.43139	-0.15906		1.61842	0.40268		-0.30732	-0.53475		1.55537	0.39357		62.0833	1.80871		62.0833	1.53985		62.0833	-0.43505		62.0833	-0.26297
1.76073	0.15716		-0.53104	-0.05746		-0.30318	-0.31462		1.71906	0.31861		-0.432	-0.15951		1.61875	0.40352		-0.30739	-0.53536		1.55635	0.39479		62.1667	1.8081		62.1667	1.53832		62.1667	-0.43321		62.1667	-0.26327
1.76091	0.15733		-0.53042	-0.05834		-0.30481	-0.31493		1.71961	0.31953		-0.43207	-0.15985		1.61884	0.4047		-0.30836	-0.5361		1.55562	0.39584		62.25	1.80932		62.25	1.53985		62.25	-0.43536		62.25	-0.26297
1.76063	0.15905		-0.53193	-0.05838		-0.3018	-0.31922		1.72006	0.31996		-0.43297	-0.16032		1.61975	0.40478		-0.3082	-0.53719		1.55637	0.39651		62.3333	1.80902		62.3333	1.53801		62.3333	-0.43413		62.3333	-0.26327
1.7602	0.15966		-0.53259	-0.05875		-0.30233	-0.31934		1.72111	0.32039		-0.43381	-0.16087		1.62036	0.40502		-0.30909	-0.53695		1.55661	0.39749		62.4167	1.81086		62.4167	1.53924		62.4167	-0.43505		62.4167	-0.26327
1.76182	0.15954		-0.53347	-0.0588		-0.30343	-0.31953		1.72158	0.32075		-0.43389	-0.16119		1.62125	0.40527		-0.31017	-0.54002		1.55658	0.39841		62.5	1.8081		62.5	1.53862		62.5	-0.43566		62.5	-0.26266
1.76274	0.15953		-0.53432	-0.05934		-0.30352	-0.32026		1.72247	0.32081		-0.43459	-0.1615		1.62124	0.40646		-0.31025	-0.54208		1.55694	0.39921		62.5833	1.8084		62.5833	1.53893		62.5833	-0.43444		62.5833	-0.26358
1.76237	0.16051		-0.53513	-0.05951		-0.30432	-0.32045		1.7223	0.32124		-0.43478	-0.16211		1.62221	0.40639		-0.31009	-0.54215		1.55626	0.40062		62.6667	1.81055		62.6667	1.53985		62.6667	-0.43444		62.6667	-0.26266
1.76344	0.16072		-0.53475	-0.06004		-0.30481	-0.32106		1.72309	0.32235		-0.43578	-0.16243		1.62263	0.40725		-0.31075	-0.54403		1.55666	0.40136		62.75	1.80626		62.75	1.53924		62.75	-0.43413		62.75	-0.26297
1.76381	0.16151		-0.53559	-0.0606		-0.30521	-0.32137		1.72419	0.32266		-0.43657	-0.16263		1.62276	0.4081		-0.31021	-0.54576		1.55711	0.40203		62.8333	1.8081		62.8333	1.53801		62.8333	-0.43536		62.8333	-0.26297
1.76409	0.162		-0.53552	-0.06114		-0.30552	-0.3218		1.72456	0.32327		-0.43645	-0.16323		1.62325	0.40892		-0.31183	-0.54716		1.55708	0.40295		62.9167	1.80963		62.9167	1.54138		62.9167	-0.43382		62.9167	-0.26266
1.76424	0.16265		-0.53663	-0.0613		-0.30506	-0.32376		1.72531	0.3237		-0.43683	-0.164		1.62366	0.40952		-0.31209	-0.54727		1.55701	0.40393		63	1.81024		63	1.53924		63	-0.43597		63	-0.26358
1.76541	0.16273		-0.53675	-0.06245		-0.3036	-0.32584		1.7258	0.324		-0.43715	-0.16443		1.62381	0.41048		-0.31245	-0.5484		1.55707	0.40516		63.0833	1.81024		63.0833	1.5374		63.0833	-0.43382		63.0833	-0.26358
1.76467	0.16422		-0.537	-0.06253		-0.30452	-0.32584		1.72668	0.32486		-0.43846	-0.16474		1.62438	0.41099		-0.31219	-0.54966		1.55716	0.4059		63.1667	1.80871		63.1667	1.53985		63.1667	-0.43474		63.1667	-0.26297
1.76551	0.16477		-0.53838	-0.06275		-0.30598	-0.3264		1.72626	0.32591		-0.43841	-0.16525		1.62407	0.41281		-0.31341	-0.55076		1.55696	0.40706		63.25	1.80564		63.25	1.53924		63.25	-0.43536		63.25	-0.26297
1.76607	0.16486		-0.53866	-0.06279		-0.30581	-0.32707		1.72727	0.32646		-0.43913	-0.16554		1.62479	0.41303		-0.31198	-0.55809		1.5568	0.40774		63.3333	1.81055		63.3333	1.53832		63.3333	-0.43413		63.3333	-0.26297
1.76684	0.16464		-0.53946	-0.06296		-0.30625	-0.32732		1.72794	0.32707		-0.43931	-0.16615		1.62488	0.41415		-0.31167	-0.56404		1.55773	0.40859		63.4167	1.8081		63.4167	1.53801		63.4167	-0.43413		63.4167	-0.26205
1.76763	0.16525		-0.5398	-0.06379		-0.30648	-0.32787		1.72844	0.32738		-0.44007	-0.16683		1.62509	0.41516		-0.31198	-0.56549		1.55739	0.40908		63.5	1.80994		63.5	1.53985		63.5	-0.43474		63.5	-0.26266
1.76811	0.16589		-0.54024	-0.06403		-0.30749	-0.32818		1.72896	0.32836		-0.43977	-0.16725		1.62609	0.41517		-0.3119	-0.56632		1.55762	0.41007		63.5833	1.80871		63.5833	1.53862		63.5833	-0.43505		63.5833	-0.26266
1.76855	0.1657		-0.54074	-0.06419		-0.30768	-0.32879		1.72868	0.32983		-0.44093	-0.16734		1.6265	0.41577		-0.31253	-0.56709		1.55781	0.41111		63.6667	1.80932		63.6667	1.5374		63.6667	-0.43413		63.6667	-0.26174
1.76878	0.16624		-0.54119	-0.0653		-0.30743	-0.33002		1.7295	0.33008		-0.44154	-0.16779		1.62738	0.41583		-0.31324	-0.56786		1.55712	0.41209		63.75	1.81024		63.75	1.53985		63.75	-0.43505		63.75	-0.26327
1.76939	0.16713		-0.5411	-0.06587		-0.30822	-0.3302		1.7303	0.33038		-0.44208	-0.16833		1.62787	0.41639		-0.31387	-0.56914		1.55831	0.41258		63.8333	1.81178		63.8333	1.5374		63.8333	-0.4329		63.8333	-0.26327
1.76926	0.16819		-0.54223	-0.06601		-0.30876	-0.33075		1.73034	0.33106		-0.44253	-0.16856		1.62735	0.4185		-0.31488	-0.57022		1.55867	0.41338		63.9167	1.80687		63.9167	1.54046		63.9167	-0.43536		63.9167	-0.26235
1.76925	0.16863		-0.54296	-0.06629		-0.30873	-0.3321		1.73091	0.33192		-0.44327	-0.16883		1.62751	0.41953		-0.31408	-0.57504		1.55864	0.4143		64	1.81147		64	1.53862		64	-0.43413		64	-0.26327
1.77038	0.16922		-0.54338	-0.06656		-0.30895	-0.33222		1.73169	0.33229		-0.4434	-0.16952		1.6277	0.42043		-0.31402	-0.57596		1.55883	0.41491		64.0833	1.80902		64.0833	1.54108		64.0833	-0.43474		64.0833	-0.26297
1.77052	0.16945		-0.54406	-0.0669		-0.3094	-0.33247		1.73209	0.33357		-0.44394	-0.1705		1.62737	0.42229		-0.31501	-0.57717		1.55962	0.41553		64.1667	1.80748		64.1667	1.53862		64.1667	-0.43413		64.1667	-0.26327
1.77103	0.17004		-0.54484	-0.0671		-0.31071	-0.33278		1.73218	0.33413		-0.44464	-0.17082		1.62697	0.42398		-0.3144	-0.57804		1.55912	0.41669		64.25	1.80902		64.25	1.5377		64.25	-0.43505		64.25	-0.26297
1.77172	0.17036		-0.54551	-0.06746		-0.31059	-0.33339		1.7329	0.33462		-0.44531	-0.17117		1.62682	0.42537		-0.31585	-0.57903		1.55856	0.41792		64.3333	1.80963		64.3333	1.53954		64.3333	-0.43444		64.3333	-0.26266
1.77236	0.17077		-0.54573	-0.06802		-0.31095	-0.33419		1.73391	0.33517		-0.44535	-0.17155		1.62684	0.42686		-0.31608	-0.57982		1.5588	0.4189		64.4167	1.81024		64.4167	1.53924		64.4167	-0.43505		64.4167	-0.26327
1.77288	0.1709		-0.54583	-0.06831		-0.31206	-0.3348		1.73423	0.3359		-0.44659	-0.17197		1.62699	0.42769		-0.31649	-0.58142		1.55912	0.41976		64.5	1.80994		64.5	1.53862		64.5	-0.43413		64.5	-0.26266
1.77309	0.17192		-0.54694	-0.06849		-0.31224	-0.33541		1.73507	0.33609		-0.44666	-0.1723		1.62766	0.42806		-0.31631	-0.58604		1.55921	0.42049		64.5833	1.81024		64.5833	1.5374		64.5833	-0.43413		64.5833	-0.26266
1.77326	0.17299		-0.54753	-0.06895		-0.3122	-0.3359		1.73544	0.3367		-0.44643	-0.17307		1.62733	0.43003		-0.31604	-0.58556		1.55949	0.42141		64.6667	1.81086		64.6667	1.53924		64.6667	-0.43352		64.6667	-0.26266
1.77401	0.17279		-0.54822	-0.06928		-0.31287	-0.33627		1.7363	0.33762		-0.44762	-0.17357		1.62788	0.43063		-0.31613	-0.59271		1.55972	0.4224		64.75	1.81024		64.75	1.53924		64.75	-0.43382		64.75	-0.26266
1.77472	0.17309		-0.54943	-0.06931		-0.31288	-0.33713		1.73629	0.33842		-0.44762	-0.17401		1.62848	0.43069		-0.31595	-0.59279		1.55899	0.42344		64.8333	1.81055		64.8333	1.54077		64.8333	-0.43413		64.8333	-0.26235
1.77544	0.17337		-0.54863	-0.07045		-0.31346	-0.33762		1.73734	0.33885		-0.44779	-0.17464		1.62921	0.43097		-0.31746	-0.5934		1.55953	0.42442		64.9167	1.80932		64.9167	1.53985		64.9167	-0.43536		64.9167	-0.26205
1.77519	0.17417		-0.54928	-0.07128		-0.31417	-0.33836		1.73711	0.3402		-0.44837	-0.17512		1.62903	0.43267		-0.31753	-0.59431		1.55967	0.42509		65	1.81086		65	1.53985		65	-0.43321		65	-0.26327
1.77594	0.17485		-0.54949	-0.07184		-0.31448	-0.33879		1.73821	0.34051		-0.44887	-0.17572		1.62905	0.43388		-0.31808	-0.59546		1.55973	0.42589		65.0833	1.81024		65.0833	1.53801		65.0833	-0.43474		65.0833	-0.26297
1.7762	0.17536		-0.55011	-0.07228		-0.31479	-0.33922		1.73853	0.34124		-0.44942	-0.17625		1.62938	0.43447		-0.31818	-0.59624		1.56053	0.42651		65.1667	1.81208		65.1667	1.53954		65.1667	-0.43444		65.1667	-0.26235
1.77663	0.17562		-0.55057	-0.0725		-0.31472	-0.3402		1.73892	0.34179		-0.44947	-0.17661		1.62968	0.43542		-0.3188	-0.59683		1.56028	0.42773		65.25	1.81055		65.25	1.53832		65.25	-0.43352		65.25	-0.26205
1.77719	0.17657		-0.55167	-0.07268		-0.31503	-0.34063		1.74043	0.34185		-0.45051	-0.17688		1.62994	0.43655		-0.31956	-0.59764		1.56099	0.42847		65.3333	1.81116		65.3333	1.53954		65.3333	-0.43566		65.3333	-0.26235
1.77779	0.1766		-0.55268	-0.07255		-0.31614	-0.34124		1.74068	0.34277		-0.45152	-0.1772		1.63011	0.43756		-0.3197	-0.60112		1.56031	0.42945		65.4167	1.81024		65.4167	1.53801		65.4167	-0.43444		65.4167	-0.26266
1.77902	0.17658		-0.5523	-0.07354		-0.31666	-0.34136		1.74079	0.34327		-0.45151	-0.17764		1.63101	0.43759		-0.31975	-0.60192		1.5605	0.43049		65.5	1.80963		65.5	1.53924		65.5	-0.43536		65.5	-0.26266
1.77854	0.17728		-0.55319	-0.07401		-0.31733	-0.34173		1.74118	0.34382		-0.45254	-0.17793		1.63128	0.43859		-0.32069	-0.60107		1.56064	0.43117		65.5833	1.81147		65.5833	1.53862		65.5833	-0.4329		65.5833	-0.26235
1.77887	0.17856		-0.55405	-0.0741		-0.31755	-0.34228		1.74178	0.34462		-0.45214	-0.1785		1.63144	0.4396		-0.32181	-0.60288		1.56118	0.43215		65.6667	1.81208		65.6667	1.54046		65.6667	-0.43413		65.6667	-0.26235
1.77887	0.17943		-0.55412	-0.07444		-0.31817	-0.34271		1.74238	0.34541		-0.45307	-0.17893		1.63201	0.44005		-0.32252	-0.60478		1.5611	0.43313		65.75	1.81147		65.75	1.53893		65.75	-0.4329		65.75	-0.26235
1.78006	0.17948		-0.55447	-0.07525		-0.31844	-0.3432		1.74121	0.34836		-0.45334	-0.17942		1.63285	0.44016		-0.32304	-0.60621		1.56085	0.43393		65.8333	1.80994		65.8333	1.53832		65.8333	-0.43382		65.8333	-0.26235
1.7806	0.17959		-0.55534	-0.07576		-0.31889	-0.34388		1.74178	0.34922		-0.4544	-0.17966		1.63291	0.44132		-0.32273	-0.60603		1.56161	0.43503		65.9167	1.81116		65.9167	1.53893		65.9167	-0.43413		65.9167	-0.26235
1.78066	0.18082		-0.55498	-0.07671		-0.3193	-0.34462		1.74274	0.34989		-0.45473	-0.18005		1.63334	0.44183		-0.3204	-0.61631		1.56162	0.43546		66	1.81239		66	1.53862		66	-0.43382		66	-0.26205
1.78094	0.18129		-0.55558	-0.07673		-0.32	-0.34492		1.74303	0.35069		-0.45466	-0.18103		1.63416	0.44223		-0.32077	-0.618		1.56176	0.43614		66.0833	1.80963		66.0833	1.53709		66.0833	-0.43321		66.0833	-0.26143
1.78358	0.18366		-0.55639	-0.07689		-0.31907	-0.34713		1.7436	0.35081		-0.4575	-0.1831		1.63398	0.44361		-0.32024	-0.62014		1.56195	0.43718		66.1667	1.81362		66.1667	1.53985		66.1667	-0.43505		66.1667	-0.26266
1.78459	0.18353		-0.55703	-0.07773		-0.31757	-0.34971		1.74483	0.35081		-0.4576	-0.18341		1.63431	0.44451		-0.3217	-0.62124		1.56218	0.43816		66.25	1.8081		66.25	1.53832		66.25	-0.43321		66.25	-0.26235
1.78503	0.18378		-0.55732	-0.07819		-0.31863	-0.34995		1.74517	0.35149		-0.45857	-0.18378		1.63506	0.44442		-0.32243	-0.62151		1.56219	0.43859		66.3333	1.81055		66.3333	1.53862		66.3333	-0.43352		66.3333	-0.26266
1.78491	0.18482		-0.55766	-0.07858		-0.3188	-0.35014		1.7434	0.3559		-0.45896	-0.18409		1.63577	0.44479		-0.32288	-0.6217		1.56229	0.43976		66.4167	1.80932		66.4167	1.53954		66.4167	-0.43382		66.4167	-0.26266
1.78631	0.18458		-0.55842	-0.07925		-0.31947	-0.3505		1.74378	0.35725		-0.4598	-0.18464		1.63475	0.44762		-0.32262	-0.6232		1.56283	0.44074		66.5	1.81147		66.5	1.53954		66.5	-0.43382		66.5	-0.26235
1.78646	0.18568		-0.55883	-0.07954		-0.31776	-0.35339		1.74473	0.35719		-0.46038	-0.18513		1.63566	0.44764		-0.32485	-0.62386		1.56258	0.44153		66.5833	1.81239		66.5833	1.53893		66.5833	-0.43382		66.5833	-0.26235
1.78703	0.18574		-0.55991	-0.07974		-0.31768	-0.35437		1.74294	0.36167		-0.4603	-0.18568		1.63466	0.45038		-0.32332	-0.6271		1.56294	0.44233		66.6667	1.80994		66.6667	1.53924		66.6667	-0.43444		66.6667	-0.26266
1.78735	0.1866		-0.56036	-0.07998		-0.31869	-0.35425		1.74343	0.36197		-0.46136	-0.18593		1.63467	0.45155		-0.32461	-0.62861		1.56291	0.44325		66.75	1.81147		66.75	1.53893		66.75	-0.43352		66.75	-0.26235
1.78796	0.1866		-0.56112	-0.08021		-0.31922	-0.35437		1.74405	0.36271		-0.46193	-0.18642		1.6349	0.45275		-0.32381	-0.63024		1.56319	0.44417		66.8333	1.81024		66.8333	1.54046		66.8333	-0.43382		66.8333	-0.26266
1.78915	0.18666		-0.56166	-0.08031		-0.31997	-0.35504		1.74499	0.36345		-0.46212	-0.18703		1.63499	0.45359		-0.32451	-0.63178		1.56307	0.44521		66.9167	1.81116		66.9167	1.5377		66.9167	-0.43382		66.9167	-0.26174
1.7889	0.18789		-0.56223	-0.08082		-0.31799	-0.35786		1.74526	0.36431		-0.46247	-0.1874		1.63469	0.45554		-0.32507	-0.63451		1.56365	0.44614		67	1.8127		67	1.54138		67	-0.43474		67	-0.26235
1.78883	0.18887		-0.56276	-0.08093		-0.31918	-0.35793		1.74562	0.36492		-0.46236	-0.18887		1.63522	0.45583		-0.32524	-0.63493		1.5631	0.44693		67.0833	1.81055		67.0833	1.53954		67.0833	-0.43444		67.0833	-0.26327
1.7897	0.18893		-0.56334	-0.08185		-0.31988	-0.35823		1.7463	0.36553		-0.46333	-0.18881		1.63479	0.4579		-0.32535	-0.63518		1.56315	0.44773		67.1667	1.81208		67.1667	1.53832		67.1667	-0.4329		67.1667	-0.26235
1.78985	0.19004		-0.56355	-0.08243		-0.32028	-0.35854		1.74676	0.3659		-0.4639	-0.1893		1.63494	0.45879		-0.32592	-0.63983		1.56343	0.44865		67.25	1.80994		67.25	1.53893		67.25	-0.43413		67.25	-0.26205
1.7893	0.19126		-0.56422	-0.08279		-0.32056	-0.35946		1.74719	0.36713		-0.46461	-0.18961		1.63546	0.45949		-0.32343	-0.64426		1.56423	0.44926		67.3333	1.81423		67.3333	1.53862		67.3333	-0.43505		67.3333	-0.26266
1.78957	0.19218		-0.5645	-0.08326		-0.32044	-0.3605		1.74797	0.3675		-0.46448	-0.19022		1.63545	0.46077		-0.32544	-0.64563		1.56389	0.45018		67.4167	1.81208		67.4167	1.54016		67.4167	-0.43321		67.4167	-0.26327
1.78933	0.19341		-0.56474	-0.0838		-0.32046	-0.36136		1.74833	0.36811		-0.46558	-0.1904		1.63498	0.46274		-0.32579	-0.64616		1.56407	0.4508		67.5	1.81024		67.5	1.53801		67.5	-0.43352		67.5	-0.26235
1.78947	0.19408		-0.56545	-0.08411		-0.32155	-0.36155		1.74925	0.36811		-0.46567	-0.19071		1.63572	0.46294		-0.32639	-0.64543		1.56435	0.45172		67.5833	1.81331		67.5833	1.5377		67.5833	-0.43413		67.5833	-0.26266
1.78906	0.19599		-0.56603	-0.08459		-0.32208	-0.36167		1.74982	0.36823		-0.46673	-0.19096		1.63661	0.46297		-0.32446	-0.65602		1.56454	0.45276		67.6667	1.81331		67.6667	1.53832		67.6667	-0.43321		67.6667	-0.26205
1.78984	0.19574		-0.56623	-0.08518		-0.32166	-0.36271		1.75071	0.36829		-0.46678	-0.19175		1.63726	0.46343		-0.32503	-0.65555		1.56469	0.45386		67.75	1.81024		67.75	1.54077		67.75	-0.43413		67.75	-0.26205
1.79133	0.19537		-0.56701	-0.08582		-0.32323	-0.36265		1.75124	0.36927		-0.4671	-0.19218		1.63685	0.46514		-0.3242	-0.65939		1.56483	0.45454		67.8333	1.81178		67.8333	1.53985		67.8333	-0.43382		67.8333	-0.26174
1.79186	0.19549		-0.5677	-0.08615		-0.32346	-0.3632		1.75161	0.36989		-0.4678	-0.19249		1.63719	0.4657		-0.32453	-0.66372		1.5648	0.45546		67.9167	1.813		67.9167	1.53832		67.9167	-0.4329		67.9167	-0.26235
1.79286	0.19537		-0.56818	-0.08634		-0.32377	-0.36363		1.7521	0.37019		-0.46847	-0.19329		1.63849	0.46543		-0.32486	-0.66427		1.56542	0.45589		68	1.81484		68	1.54108		68	-0.43321		68	-0.26143
1.79249	0.19721		-0.56753	-0.08726		-0.32479	-0.36394		1.75285	0.37062		-0.469	-0.19341		1.63876	0.46635		-0.32612	-0.66555		1.56499	0.45693		68.0833	1.81024		68.0833	1.53985		68.0833	-0.43352		68.0833	-0.26235
1.79181	0.19862		-0.56818	-0.08764		-0.32558	-0.36412		1.75365	0.37093		-0.46966	-0.19378		1.6377	0.46918		-0.32572	-0.66784		1.56566	0.45773		68.1667	1.81178		68.1667	1.54016		68.1667	-0.43566		68.1667	-0.26174
1.79303	0.19819		-0.56936	-0.08771		-0.32611	-0.36467		1.75359	0.37338		-0.47015	-0.19396		1.63799	0.47001		-0.32553	-0.66887		1.56541	0.45853		68.25	1.813		68.25	1.53985		68.25	-0.43321		68.25	-0.26205
1.79357	0.19875		-0.57039	-0.08844		-0.32509	-0.36658		1.75384	0.37351		-0.47051	-0.19476		1.63895	0.46995		-0.32684	-0.66961		1.5656	0.45957		68.3333	1.81055		68.3333	1.53985		68.3333	-0.43382		68.3333	-0.26235
1.79523	0.19856		-0.57059	-0.08859		-0.32562	-0.36713		1.75525	0.37381		-0.47126	-0.195		1.63921	0.47083		-0.32747	-0.67114		1.566	0.4603		68.4167	1.81423		68.4167	1.53893		68.4167	-0.43382		68.4167	-0.26205
1.79559	0.19893		-0.57159	-0.08891		-0.32585	-0.36768		1.7555	0.37473		-0.47196	-0.19531		1.63821	0.47357		-0.32789	-0.67108		1.56597	0.46123		68.5	1.81147		68.5	1.53801		68.5	-0.43321		68.5	-0.26205
1.79573	0.1996		-0.57096	-0.08982		-0.32677	-0.36811		1.75619	0.37455		-0.47227	-0.19574		1.63884	0.47398		-0.32827	-0.6725		1.56603	0.46202		68.5833	1.81147		68.5833	1.53985		68.5833	-0.43382		68.5833	-0.26174
1.79626	0.20016		-0.57176	-0.08999		-0.32647	-0.36854		1.75689	0.3751		-0.47246	-0.19635		1.63968	0.47385		-0.32903	-0.67378		1.56604	0.46288		68.6667	1.813		68.6667	1.53924		68.6667	-0.43413		68.6667	-0.26205
1.79661	0.2001		-0.57257	-0.09013		-0.32705	-0.36903		1.75783	0.37504		-0.47339	-0.19678		1.64	0.47471		-0.32912	-0.67391		1.56749	0.46343		68.75	1.81484		68.75	1.53954		68.75	-0.43352		68.75	-0.26205
1.79684	0.20108		-0.57382	-0.09011		-0.32737	-0.36989		1.75825	0.37553		-0.47388	-0.1974		1.64048	0.47533		-0.32933	-0.67556		1.56634	0.46509		68.8333	1.81423		68.8333	1.53893		68.8333	-0.43536		68.8333	-0.26266
1.79677	0.20206		-0.57414	-0.09053		-0.32769	-0.37075		1.7592	0.37621		-0.47427	-0.1977		1.64047	0.47679		-0.32979	-0.679		1.56661	0.46601		68.9167	1.8127		68.9167	1.53924		68.9167	-0.43413		68.9167	-0.26266
1.79761	0.20261		-0.57464	-0.092		-0.32783	-0.37142		1.75815	0.37884		-0.47459	-0.19813		1.64053	0.47782		-0.32732	-0.68845		1.56667	0.46681		69	1.813		69	1.53924		69	-0.43536		69	-0.26266
1.79806	0.20328		-0.57329	-0.09305		-0.32758	-0.37265		1.75895	0.37915		-0.47464	-0.1985		1.64112	0.47836		-0.32815	-0.6908		1.56681	0.46791		69.0833	1.80994		69.0833	1.53862		69.0833	-0.43352		69.0833	-0.26205
1.79828	0.20341		-0.57444	-0.09317		-0.3279	-0.37351		1.75979	0.37933		-0.476	-0.19918		1.64127	0.47926		-0.32853	-0.69197		1.56691	0.46865		69.1667	1.81362		69.1667	1.54046		69.1667	-0.43321		69.1667	-0.26174
1.79921	0.20384		-0.57358	-0.09483		-0.32839	-0.37369		1.76006	0.38019		-0.47622	-0.1993		1.64258	0.47883		-0.32748	-0.69732		1.56706	0.46975		69.25	1.8127		69.25	1.53924		69.25	-0.43352		69.25	-0.26266
1.79956	0.20421		-0.57395	-0.09562		-0.32923	-0.37424		1.76079	0.38068		-0.47611	-0.20077		1.64328	0.47901		-0.32825	-0.69752		1.56608	0.47159		69.3333	1.81239		69.3333	1.53954		69.3333	-0.43352		69.3333	-0.26174
1.79919	0.20562		-0.57509	-0.09531		-0.32907	-0.37535		1.7612	0.38117		-0.47638	-0.20126		1.64419	0.47897		-0.32901	-0.69795		1.56583	0.47282		69.4167	1.81086		69.4167	1.53832		69.4167	-0.43352		69.4167	-0.26205
1.80033	0.20574		-0.57612	-0.09558		-0.32921	-0.37602		1.76157	0.38179		-0.47744	-0.20151		1.64386	0.48075		-0.32963	-0.69826		1.56615	0.47368		69.5	1.81024		69.5	1.53801		69.5	-0.43321		69.5	-0.26205
1.80081	0.20592		-0.57697	-0.09568		-0.32944	-0.37657		1.76227	0.38234		-0.47741	-0.20243		1.64471	0.48112		-0.33022	-0.69812		1.56564	0.47484		69.5833	1.81331		69.5833	1.53893		69.5833	-0.4326		69.5833	-0.26266
1.80169	0.20598		-0.57805	-0.09589		-0.33019	-0.37725		1.7634	0.38259		-0.47812	-0.20316		1.64503	0.48184		-0.33021	-0.69763		1.56653	0.47533		69.6667	1.81116		69.6667	1.53648		69.6667	-0.43229		69.6667	-0.26205
1.802	0.20641		-0.5782	-0.09656		-0.33064	-0.37792		1.76427	0.38271		-0.47752	-0.20402		1.64494	0.48335		-0.3312	-0.69855		1.56667	0.47644		69.75	1.81086		69.75	1.53954		69.75	-0.43352		69.75	-0.26205
1.80271	0.20672		-0.57839	-0.09716		-0.33022	-0.3794		1.76419	0.38369		-0.47866	-0.20414		1.64502	0.48435		-0.33261	-0.69935		1.56634	0.47736		69.8333	1.813		69.8333	1.53954		69.8333	-0.43321		69.8333	-0.26235
1.80273	0.20801		-0.57903	-0.09756		-0.32696	-0.38406		1.76582	0.38344		-0.47889	-0.2047		1.64593	0.48437		-0.33329	-0.69959		1.56635	0.47822		69.9167	1.81024		69.9167	1.53709		69.9167	-0.43382		69.9167	-0.26174
1.80305	0.20887		-0.57872	-0.098		-0.32736	-0.38436		1.76595	0.38387		-0.47924	-0.20506		1.64414	0.48805		-0.33203	-0.70503		1.56684	0.47883		70	1.81178		70	1.53924		70	-0.43321		70	-0.26143
1.80354	0.20948		-0.5795	-0.09864		-0.32876	-0.38455		1.76634	0.38443		-0.47968	-0.20531		1.64484	0.48835		-0.33207	-0.71118		1.56734	0.47987		70.0833	1.8127		70.0833	1.53832		70.0833	-0.43352		70.0833	-0.26174
1.80402	0.20966		-0.58061	-0.09881		-0.32877	-0.38498		1.76466	0.38939		-0.48057	-0.2058		1.64474	0.48975		-0.33159	-0.71094		1.56691	0.48092		70.1667	1.81147		70.1667	1.54016		70.1667	-0.43352		70.1667	-0.26174
1.80425	0.21022		-0.58064	-0.09921		-0.32856	-0.38571		1.76498	0.39013		-0.47997	-0.20709		1.64505	0.49082		-0.33255	-0.71279		1.56679	0.48153		70.25	1.80902		70.25	1.54108		70.25	-0.43505		70.25	-0.26143
1.80435	0.21138		-0.5818	-0.09975		-0.32926	-0.38602		1.76614	0.39031		-0.48138	-0.20727		1.64584	0.49093		-0.33318	-0.71335		1.56764	0.48251		70.3333	1.81331		70.3333	1.53954		70.3333	-0.43444		70.3333	-0.26174
1.80337	0.21322		-0.5822	-0.10004		-0.33045	-0.38651		1.76698	0.3905		-0.48138	-0.2077		1.64498	0.49348		-0.33097	-0.72233		1.56752	0.48355		70.4167	1.81055		70.4167	1.53893		70.4167	-0.43352		70.4167	-0.26235
1.8049	0.21279					-0.33124	-0.3867		1.76749	0.39154		-0.48283	-0.20782		1.64555	0.49378		-0.32913	-0.73241		1.56792	0.48386		70.5	1.81331		70.5	1.53985		70.5	-0.43474		70.5	-0.26235
1.804	0.21451					-0.33169	-0.38694		1.76772	0.39173		-0.48257	-0.20819		1.64626	0.49427		-0.32892	-0.73305		1.56802	0.4846		70.5833	1.8127		70.5833	1.53893		70.5833	-0.43536		70.5833	-0.26235
1.80389	0.21555					-0.33226	-0.38743		1.76849	0.39209		-0.48267	-0.20893		1.64573	0.49622		-0.33114	-0.73381		1.56834	0.48588		70.6667	1.81116		70.6667	1.54077		70.6667	-0.43382		70.6667	-0.26205
1.80528	0.21531					-0.33214	-0.38804		1.76935	0.39301		-0.48308	-0.21009		1.64675	0.49594		-0.3305	-0.73406		1.56813	0.48662		70.75	1.81116		70.75	1.53924		70.75	-0.43352		70.75	-0.26205
1.8062	0.21531								1.76987	0.39326		-0.48392	-0.21065		1.64744	0.49634		-0.33175	-0.73565		1.56827	0.4873		70.8333	1.81116		70.8333	1.53832		70.8333	-0.43321		70.8333	-0.26266
1.80635	0.21598								1.77064	0.39363		-0.48414	-0.21077		1.64777	0.49719		-0.33237	-0.73482		1.56864	0.48809		70.9167	1.80902		70.9167	1.54016		70.9167	-0.43352		70.9167	-0.26266
1.80636	0.21684								1.77098	0.3943		-0.48498	-0.21089		1.64834	0.49768		-0.33221	-0.73484		1.56821	0.48914		71	1.8127		71	1.53893		71	-0.43413		71	-0.26205
1.80749	0.21653								1.77176	0.39467		-0.4863	-0.2112		1.6487	0.49841		-0.33328	-0.73527		1.56897	0.48981		71.0833	1.81392		71.0833	1.5377		71.0833	-0.43444		71.0833	-0.26143
1.80911	0.21641								1.77238	0.39541					1.64611	0.50337		-0.33515	-0.73627		1.56885	0.49085		71.1667	1.81239		71.1667	1.53954		71.1667	-0.43321		71.1667	-0.26174
1.80825	0.21764								1.77337	0.39522					1.64686	0.50341		-0.3352	-0.73658		1.56926	0.49202		71.25	1.81147		71.25	1.53954		71.25	-0.43413		71.25	-0.26113
1.80896	0.21795								1.774	0.39596					1.64749	0.50396		-0.33452	-0.73897		1.56957	0.49245		71.3333	1.81055		71.3333	1.54016		71.3333	-0.4329		71.3333	-0.26143
1.80993	0.21831								1.77423	0.39614					1.64738	0.5053		-0.33405	-0.74324		1.56906	0.49361		71.4167	1.81208		71.4167	1.5377		71.4167	-0.43474		71.4167	-0.26235
1.80963	0.21917								1.77431	0.39749					1.6478	0.50588		-0.33552	-0.74371		1.56973	0.49441		71.5	1.80871		71.5	1.53862		71.5	-0.4326		71.5	-0.26205
1.8105	0.2188								1.77295	0.40166					1.64755	0.50775		-0.33459	-0.74726		1.56987	0.49509		71.5833	1.81147		71.5833	1.53801		71.5833	-0.43382		71.5833	-0.26174
1.81174	0.21923								1.77272	0.40375					1.64777	0.50861		-0.33516	-0.74768		1.56972	0.49619		71.6667	1.81147		71.6667	1.5374		71.6667	-0.4329		71.6667	-0.26205
1.81226	0.21936								1.77304	0.40448					1.64649	0.51176		-0.33572	-0.74848		1.56921	0.49736		71.75	1.80994		71.75	1.53924		71.75	-0.43413		71.75	-0.26174
1.81224	0.22071								1.77429	0.40442					1.64609	0.51358		-0.3363	-0.74971		1.56957	0.49815		71.8333	1.81178		71.8333	1.53924		71.8333	-0.43382		71.8333	-0.26174
1.81307	0.22083								1.77504	0.40485					1.64711	0.51344		-0.33671	-0.75358		1.57002	0.49883		71.9167	1.81055		71.9167	1.53954		71.9167	-0.43413		71.9167	-0.26235
1.81261	0.22236								1.77525	0.4051					1.64819	0.51335		-0.33614	-0.75645		1.57016	0.4995		72	1.81086		72	1.54016		72	-0.43413		72	-0.26205
1.81379	0.22199								1.77638	0.40534					1.64972	0.51248		-0.33433	-0.76522		1.57018	0.50079		72.0833	1.81362		72.0833	1.53832		72.0833	-0.43352		72.0833	-0.26174
1.81411	0.22285								1.77779	0.40565					1.65006	0.51291		-0.3354	-0.76441		1.57089	0.50153		72.1667	1.81147		72.1667	1.53832		72.1667	-0.43321		72.1667	-0.26205
1.81347	0.2242								1.77802	0.40583					1.65075	0.51343		-0.33488	-0.7659		1.57046	0.50257		72.25	1.813		72.25	1.53954		72.25	-0.43382		72.25	-0.26235
1.81469	0.22377								1.7788	0.4062					1.65052	0.51501		-0.33657	-0.76751		1.5706	0.50324		72.3333	1.81208		72.3333	1.5374		72.3333	-0.43321		72.3333	-0.26174
1.81398	0.2261								1.77939	0.40626					1.65099	0.51545		-0.33726	-0.76694		1.57083	0.5038		72.4167	1.81392		72.4167	1.53985		72.4167	-0.43352		72.4167	-0.26143
1.81469	0.22641								1.77978	0.40682					1.65154	0.51619		-0.3376	-0.76756		1.57154	0.50453		72.5	1.81362		72.5	1.53893		72.5	-0.4329		72.5	-0.26205
1.81539	0.22629								1.78034	0.40694					1.65086	0.5184		-0.33732	-0.77262		1.57112	0.50557		72.5833	1.81116		72.5833	1.53832		72.5833	-0.4329		72.5833	-0.26143
1.81385	0.22893								1.78195	0.40675					1.65143	0.51876		-0.33725	-0.77315		1.57113	0.50643		72.6667	1.80963		72.6667	1.54016		72.6667	-0.4329		72.6667	-0.26143
1.81429	0.2296								1.78237	0.40724					1.65187	0.51951		-0.33776	-0.77318		1.57141	0.50735		72.75	1.81055		72.75	1.53893		72.75	-0.43382		72.75	-0.26205
1.81483	0.23015								1.78286	0.40755					1.65314	0.51909		-0.3378	-0.77601		1.57216	0.50803		72.8333	1.81239		72.8333	1.53862		72.8333	-0.43505		72.8333	-0.26205
1.81531	0.23034								1.7837	0.40774					1.65398	0.51921		-0.33904	-0.77518		1.57248	0.50846		72.9167	1.81178		72.9167	1.53924		72.9167	-0.43352		72.9167	-0.26205
1.81555	0.23132								1.78445	0.40816					1.65423	0.52002		-0.33911	-0.77702		1.57184	0.51024		73	1.81392		73	1.53954		73	-0.43352		73	-0.26143
1.81629	0.23156								1.78561	0.40835					1.65471	0.52053		-0.33964	-0.77492		1.57168	0.51134		73.0833	1.81116		73.0833	1.53893		73.0833	-0.4329		73.0833	-0.26205
1.81661	0.23199								1.78457	0.41093					1.65533	0.52116					1.57187	0.51195		73.1667	1.81024		73.1667	1.53862		73.1667	-0.43382		73.1667	-0.26235
1.8177	0.23175								1.7857	0.41117					1.65576	0.52146					1.57171	0.51349		73.25	1.81178		73.25	1.53954		73.25	-0.43321		73.25	-0.26174
1.81853	0.23144								1.7866	0.41123					1.65619	0.52235					1.57207	0.51386		73.3333	1.813		73.3333	1.53832		73.3333	-0.43413		73.3333	-0.26235
1.81936	0.23156								1.78778	0.41135					1.65616	0.52364					1.572	0.51484		73.4167	1.81239		73.4167	1.53924		73.4167	-0.4329		73.4167	-0.26174
1.81986	0.23261								1.78775	0.41142					1.65614	0.52485					1.57202	0.51613		73.5	1.81147		73.5	1.53924		73.5	-0.43352		73.5	-0.26174
1.8203	0.23285								1.78888	0.41166					1.65693	0.52511					1.57246	0.5168		73.5833	1.8127		73.5833	1.53954		73.5833	-0.43382		73.5833	-0.26205
1.82166	0.2331								1.78975	0.41178					1.657	0.52619					1.5723	0.5179		73.6667	1.81116		73.6667	1.53954		73.6667	-0.43321		73.6667	-0.26143
1.8215	0.23377								1.79038	0.41252					1.65823	0.52588					1.57279	0.51852		73.75	1.81362		73.75	1.53924		73.75	-0.43229		73.75	-0.26143
1.82155	0.23457								1.79092	0.4127											1.57281	0.51938		73.8333	1.81116		73.8333	1.53924		73.8333	-0.43444		73.8333	-0.26174
																								73.9167	1.81239		73.9167	1.53924		73.9167	-0.43382		73.9167	-0.26235
																								74	1.81055		74	1.53862		74	-0.43321		74	-0.26235
																								74.0833	1.81239		74.0833	1.53832		74.0833	-0.43382		74.0833	-0.26205
																								74.1667	1.81331		74.1667	1.54046		74.1667	-0.4326		74.1667	-0.26235
																								74.25	1.81086		74.25	1.53862		74.25	-0.4326		74.25	-0.26205
																								74.3333	1.8127		74.3333	1.53709		74.3333	-0.43352		74.3333	-0.26205
																								74.4167	1.81208		74.4167	1.53985		74.4167	-0.4326		74.4167	-0.26205
																								74.5	1.81208		74.5	1.53801		74.5	-0.43444		74.5	-0.26205
																								74.5833	1.81484		74.5833	1.53924		74.5833	-0.43321		74.5833	-0.26266
																								74.6667	1.8127		74.6667	1.53893		74.6667	-0.43321		74.6667	-0.26235
																								74.75	1.81147		74.75	1.54077		74.75	-0.43229		74.75	-0.26235
																								74.8333	1.80902		74.8333	1.53862		74.8333	-0.4326		74.8333	-0.26235
																								74.9167	1.81178		74.9167	1.53801		74.9167	-0.43168		74.9167	-0.26113
																								75	1.81208		75	1.54046		75	-0.4326		75	-0.26174
																								75.0833	1.81024		75.0833	1.53954		75.0833	-0.43382		75.0833	-0.26174
																								75.1667	1.81239		75.1667	1.53985		75.1667	-0.43382		75.1667	-0.26205
																								75.25	1.81454		75.25	1.54016		75.25	-0.43382		75.25	-0.26205
																								75.3333	1.8127		75.3333	1.54016		75.3333	-0.4326		75.3333	-0.26174
																								75.4167	1.81239		75.4167	1.53893		75.4167	-0.43382		75.4167	-0.26174
																								75.5	1.81208		75.5	1.54046		75.5	-0.43444		75.5	-0.26235
																								75.5833	1.81362		75.5833	1.53924		75.5833	-0.43229		75.5833	-0.26174
																								75.6667	1.81423		75.6667	1.53832		75.6667	-0.43198		75.6667	-0.26205
																								75.75	1.81178		75.75	1.53954		75.75	-0.43382		75.75	-0.26205
																								75.8333	1.81331		75.8333	1.53985		75.8333	-0.4329		75.8333	-0.26205
																								75.9167	1.8127		75.9167	1.53801		75.9167	-0.43321		75.9167	-0.26297
																								76	1.81239		76	1.53985		76	-0.43321		76	-0.26205
																								76.0833	1.81607		76.0833	1.53924		76.0833	-0.43444		76.0833	-0.26205
																								76.1667	1.813		76.1667	1.53862		76.1667	-0.43352		76.1667	-0.26205
																								76.25	1.81546		76.25	1.53862		76.25	-0.4329		76.25	-0.26174
																								76.3333	1.8127		76.3333	1.53801		76.3333	-0.43321		76.3333	-0.26205
																								76.4167	1.81392		76.4167	1.53862		76.4167	-0.43382		76.4167	-0.26266
																								76.5	1.81362		76.5	1.53832		76.5	-0.43382		76.5	-0.26205
																								76.5833	1.81423		76.5833	1.54077		76.5833	-0.43413		76.5833	-0.26174
																								76.6667	1.813		76.6667	1.53985		76.6667	-0.4329		76.6667	-0.26174
																								76.75	1.81086		76.75	1.53709		76.75	-0.4326		76.75	-0.26174
																								76.8333	1.81208		76.8333	1.53924		76.8333	-0.43198		76.8333	-0.26143
																								76.9167	1.81116		76.9167	1.53985		76.9167	-0.4326		76.9167	-0.26235
																								77	1.81423		77	1.5374		77	-0.4329		77	-0.26205
																								77.0833	1.81086		77.0833	1.53924		77.0833	-0.43413		77.0833	-0.26174
																								77.1667	1.8127		77.1667	1.53893		77.1667	-0.4326		77.1667	-0.26235
																								77.25	1.81362		77.25	1.53924		77.25	-0.43352		77.25	-0.26235
																								77.3333	1.81086		77.3333	1.53924		77.3333	-0.43198		77.3333	-0.26143
																								77.4167	1.81484		77.4167	1.53985		77.4167	-0.4329		77.4167	-0.26235
																								77.5	1.81423		77.5	1.53954		77.5	-0.4329		77.5	-0.26174
																								77.5833	1.81208		77.5833	1.53954		77.5833	-0.43352		77.5833	-0.26235
																								77.6667	1.813		77.6667	1.53924		77.6667	-0.4329		77.6667	-0.26205
																								77.75	1.81362		77.75	1.5374		77.75	-0.43198		77.75	-0.26174
																								77.8333	1.8127		77.8333	1.54046		77.8333	-0.43321		77.8333	-0.26174
																								77.9167	1.81423		77.9167	1.53985		77.9167	-0.4329		77.9167	-0.26205
																								78	1.81331		78	1.53862		78	-0.43168		78	-0.26266
																								78.0833	1.81208		78.0833	1.54016		78.0833	-0.43321		78.0833	-0.26266
																								78.1667	1.81239		78.1667	1.53985		78.1667	-0.4326		78.1667	-0.26205
																								78.25	1.81484		78.25	1.53985		78.25	-0.43229		78.25	-0.26174
																								78.3333	1.8127		78.3333	1.5377		78.3333	-0.43352		78.3333	-0.26143
																								78.4167	1.813		78.4167	1.53985		78.4167	-0.43229		78.4167	-0.26143
																								78.5	1.81208		78.5	1.53862		78.5	-0.43382		78.5	-0.26143
																								78.5833	1.8127		78.5833	1.53985		78.5833	-0.4326		78.5833	-0.26205
																								78.6667	1.80902		78.6667	1.53862		78.6667	-0.4326		78.6667	-0.26205
																								78.75	1.81147		78.75	1.53893		78.75	-0.43321		78.75	-0.26174
																								78.8333	1.81086		78.8333	1.53985		78.8333	-0.43321		78.8333	-0.26143
																								78.9167	1.81392		78.9167	1.54108		78.9167	-0.4329		78.9167	-0.26205
																								79	1.81208		79	1.5374		79	-0.43198		79	-0.26205
																								79.0833	1.80871		79.0833	1.53924		79.0833	-0.4326		79.0833	-0.26205
																								79.1667	1.81086		79.1667	1.54016		79.1667	-0.43352		79.1667	-0.26205
																								79.25	1.80902		79.25	1.53893		79.25	-0.4329		79.25	-0.26205
																								79.3333	1.81178		79.3333	1.53985		79.3333	-0.43444		79.3333	-0.26266
																								79.4167	1.80902		79.4167	1.53893		79.4167	-0.4326		79.4167	-0.26174
																								79.5	1.81454		79.5	1.53893		79.5	-0.43352		79.5	-0.26266
																								79.5833	1.81178		79.5833	1.53985		79.5833	-0.43229		79.5833	-0.26235
																								79.6667	1.81178		79.6667	1.53954		79.6667	-0.4329		79.6667	-0.26266
																								79.75	1.80963		79.75	1.5374		79.75	-0.43198		79.75	-0.26174
																								79.8333	1.80902		79.8333	1.53924		79.8333	-0.43229		79.8333	-0.26205
																								79.9167	1.81055		79.9167	1.53893		79.9167	-0.4326		79.9167	-0.26235
																								80	1.80902		80	1.54046		80	-0.43229		80	-0.26174
																								80.0833	1.8084		80.0833	1.5377		80.0833	-0.43382		80.0833	-0.26235
																								80.1667	1.80902		80.1667	1.53954		80.1667	-0.4326		80.1667	-0.26205
																								80.25	1.80932		80.25	1.54016		80.25	-0.43444		80.25	-0.26174
																								80.3333	1.81024		80.3333	1.54077		80.3333	-0.43321		80.3333	-0.26235
																								80.4167	1.813		80.4167	1.5374		80.4167	-0.43382		80.4167	-0.26205
																								80.5	1.80963		80.5	1.53954		80.5	-0.43382		80.5	-0.26266
																								80.5833	1.80963		80.5833	1.53893		80.5833	-0.43137		80.5833	-0.26235
																								80.6667	1.81208		80.6667	1.53801		80.6667	-0.4329		80.6667	-0.26235
																								80.75	1.80779		80.75	1.54016		80.75	-0.43229		80.75	-0.26235
																								80.8333	1.8084		80.8333	1.53893		80.8333	-0.43321		80.8333	-0.26235
																								80.9167	1.80779		80.9167	1.54016		80.9167	-0.43168		80.9167	-0.26235
																								81	1.8081		81	1.53954		81	-0.4326		81	-0.26235
																								81.0833	1.81086		81.0833	1.53893		81.0833	-0.4329		81.0833	-0.26174
																								81.1667	1.8084		81.1667	1.53862		81.1667	-0.4326		81.1667	-0.26174
																								81.25	1.80994		81.25	1.53893		81.25	-0.4326		81.25	-0.26297
																								81.3333	1.80902		81.3333	1.5377		81.3333	-0.43229		81.3333	-0.26205
																								81.4167	1.80994		81.4167	1.53893		81.4167	-0.43321		81.4167	-0.26266
																								81.5	1.80994		81.5	1.53985		81.5	-0.43413		81.5	-0.26297
																								81.5833	1.81024		81.5833	1.54016		81.5833	-0.43229		81.5833	-0.26235
																								81.6667	1.8084		81.6667	1.5377		81.6667	-0.43413		81.6667	-0.26266
																								81.75	1.80779		81.75	1.53985		81.75	-0.4326		81.75	-0.26266
																								81.8333	1.80779		81.8333	1.53893		81.8333	-0.43321		81.8333	-0.26297
																								81.9167	1.80748		81.9167	1.54046		81.9167	-0.43229		81.9167	-0.26266
																								82	1.80748		82	1.53893		82	-0.43229		82	-0.26205
																								82.0833	1.81116		82.0833	1.54077		82.0833	-0.43352		82.0833	-0.26266
																								82.1667	1.80779		82.1667	1.54046		82.1667	-0.4326		82.1667	-0.26266
																								82.25	1.80779		82.25	1.53985		82.25	-0.43321		82.25	-0.26266
																								82.3333	1.80871		82.3333	1.54046		82.3333	-0.4329		82.3333	-0.26235
																								82.4167	1.80963		82.4167	1.53832		82.4167	-0.43229		82.4167	-0.26235
																								82.5	1.8084		82.5	1.5377		82.5	-0.4326		82.5	-0.26266
																								82.5833	1.81024		82.5833	1.53924		82.5833	-0.4329		82.5833	-0.26266
																								82.6667	1.80902		82.6667	1.53832		82.6667	-0.43413		82.6667	-0.26297
																								82.75	1.80932		82.75	1.53924		82.75	-0.43168		82.75	-0.26266
																								82.8333	1.8084		82.8333	1.53893		82.8333	-0.4326		82.8333	-0.26297
																								82.9167	1.81116		82.9167	1.53801		82.9167	-0.43321		82.9167	-0.26205
																								83	1.80718		83	1.54016		83	-0.43321		83	-0.26235
																								83.0833	1.80902		83.0833	1.54016		83.0833	-0.43321		83.0833	-0.26205
																								83.1667	1.80932		83.1667	1.53862		83.1667	-0.4329		83.1667	-0.26205
																								83.25	1.80902		83.25	1.53985		83.25	-0.4326		83.25	-0.26266
																								83.3333	1.8081		83.3333	1.53985		83.3333	-0.43321		83.3333	-0.26266
																								83.4167	1.80626		83.4167	1.54016		83.4167	-0.4329		83.4167	-0.26266
																								83.5	1.80871		83.5	1.53832		83.5	-0.43198		83.5	-0.26205
																								83.5833	1.8084		83.5833	1.54077		83.5833	-0.43321		83.5833	-0.26235
																								83.6667	1.80779		83.6667	1.5377		83.6667	-0.4326		83.6667	-0.26235
																								83.75	1.80656		83.75	1.54046		83.75	-0.43321		83.75	-0.26205
																								83.8333	1.80932		83.8333	1.53924		83.8333	-0.4326		83.8333	-0.26266
																								83.9167	1.8081		83.9167	1.53893		83.9167	-0.43321		83.9167	-0.26235
																								84	1.80871		84	1.53893		84	-0.4326		84	-0.26235
																								84.0833	1.8084		84.0833	1.53954		84.0833	-0.4329		84.0833	-0.26297
																								84.1667	1.80871		84.1667	1.53893		84.1667	-0.4326		84.1667	-0.26327
																								84.25	1.80779		84.25	1.5374		84.25	-0.43168		84.25	-0.26235
																								84.3333	1.80748		84.3333	1.53832		84.3333	-0.43413		84.3333	-0.26235
																								84.4167	1.80779		84.4167	1.53954		84.4167	-0.43198		84.4167	-0.26235
																								84.5	1.8081		84.5	1.53832		84.5	-0.4326		84.5	-0.26174
																								84.5833	1.80626		84.5833	1.54077		84.5833	-0.43229		84.5833	-0.26235
																								84.6667	1.80994		84.6667	1.54016		84.6667	-0.43198		84.6667	-0.26266
																								84.75	1.80871		84.75	1.53924		84.75	-0.43413		84.75	-0.26235
																								84.8333	1.80871		84.8333	1.5377		84.8333	-0.4329		84.8333	-0.26266
																								84.9167	1.80779		84.9167	1.53862		84.9167	-0.43352		84.9167	-0.26174
																								85	1.8084		85	1.53862		85	-0.43229		85	-0.26205
																								85.0833	1.80994		85.0833	1.54016		85.0833	-0.43198		85.0833	-0.26174
																								85.1667	1.8084		85.1667	1.53801		85.1667	-0.43413		85.1667	-0.26235
																								85.25	1.80871		85.25	1.53801		85.25	-0.43321		85.25	-0.26266
																								85.3333	1.80902		85.3333	1.53893		85.3333	-0.4326		85.3333	-0.26327
																								85.4167	1.80994		85.4167	1.53954		85.4167	-0.43198		85.4167	-0.26297
																								85.5	1.80994		85.5	1.53862		85.5	-0.4329		85.5	-0.26235
																								85.5833	1.80902		85.5833	1.53924		85.5833	-0.43352		85.5833	-0.26205
																								85.6667	1.80902		85.6667	1.53801		85.6667	-0.43321		85.6667	-0.26297
																								85.75	1.8084		85.75	1.53924		85.75	-0.43321		85.75	-0.26297
																								85.8333	1.80687		85.8333	1.53985		85.8333	-0.4326		85.8333	-0.26297
																								85.9167	1.81086		85.9167	1.54016		85.9167	-0.43137		85.9167	-0.26205
																								86	1.81055		86	1.5377		86	-0.43382		86	-0.26327
																								86.0833	1.8081		86.0833	1.53985		86.0833	-0.4329		86.0833	-0.26327
																								86.1667	1.8084		86.1667	1.53985		86.1667	-0.43229		86.1667	-0.26205
																								86.25	1.80779		86.25	1.53985		86.25	-0.43352		86.25	-0.26235
																								86.3333	1.80534		86.3333	1.53954		86.3333	-0.4326		86.3333	-0.26205
																								86.4167	1.8081		86.4167	1.5374		86.4167	-0.43168		86.4167	-0.26235
																								86.5	1.80748		86.5	1.53954		86.5	-0.4329		86.5	-0.26297
																								86.5833	1.81116		86.5833	1.53924		86.5833	-0.4326		86.5833	-0.26174
																								86.6667	1.81086		86.6667	1.53954		86.6667	-0.43198		86.6667	-0.26266
																								86.75	1.80687		86.75	1.53954		86.75	-0.43229		86.75	-0.26266
																								86.8333	1.80871		86.8333	1.53924		86.8333	-0.43168		86.8333	-0.26205
																								86.9167	1.80963		86.9167	1.53924		86.9167	-0.4329		86.9167	-0.26174
																								87	1.80687		87	1.53985		87	-0.43198		87	-0.26297
																								87.0833	1.80779		87.0833	1.5377		87.0833	-0.4329		87.0833	-0.26266
																								87.1667	1.80748		87.1667	1.53924		87.1667	-0.43137		87.1667	-0.26327
																								87.25	1.80994		87.25	1.53985		87.25	-0.4329		87.25	-0.26327
																								87.3333	1.8081		87.3333	1.54016		87.3333	-0.4326		87.3333	-0.26235
																								87.4167	1.80656		87.4167	1.53924		87.4167	-0.4329		87.4167	-0.26297
																								87.5	1.80718		87.5	1.53985		87.5	-0.43106		87.5	-0.26235
																								87.5833	1.8084		87.5833	1.53954		87.5833	-0.43382		87.5833	-0.26205
																								87.6667	1.81086		87.6667	1.5374		87.6667	-0.43137		87.6667	-0.26235
																								87.75	1.80687		87.75	1.53893		87.75	-0.43352		87.75	-0.26266
																								87.8333	1.80718		87.8333	1.53924		87.8333	-0.43321		87.8333	-0.26266
																								87.9167	1.80656		87.9167	1.53954		87.9167	-0.43321		87.9167	-0.26235
																								88	1.80718		88	1.53985		88	-0.43382		88	-0.26266
																								88.0833	1.80718		88.0833	1.54046		88.0833	-0.4326		88.0833	-0.26327
																								88.1667	1.80656		88.1667	1.53862		88.1667	-0.43382		88.1667	-0.26297
																								88.25	1.80411		88.25	1.53924		88.25	-0.4329		88.25	-0.26297
																								88.3333	1.80871		88.3333	1.53954		88.3333	-0.4329		88.3333	-0.26297
																								88.4167	1.80902		88.4167	1.53893		88.4167	-0.43321		88.4167	-0.26235
																								88.5	1.8081		88.5	1.53862		88.5	-0.43168		88.5	-0.26358
																								88.5833	1.80902		88.5833	1.53893		88.5833	-0.43444		88.5833	-0.26358
																								88.6667	1.80687		88.6667	1.53985		88.6667	-0.43198		88.6667	-0.26327
																								88.75	1.80564		88.75	1.53924		88.75	-0.4326		88.75	-0.26297
																								88.8333	1.8084		88.8333	1.54016		88.8333	-0.43198		88.8333	-0.26297
																								88.9167	1.80718		88.9167	1.53954		88.9167	-0.43352		88.9167	-0.26327
																								89	1.80963		89	1.53954		89	-0.43352		89	-0.26327
																								89.0833	1.80994		89.0833	1.53832		89.0833	-0.43321		89.0833	-0.26358
																								89.1667	1.81086		89.1667	1.53832		89.1667	-0.43321		89.1667	-0.26327
																								89.25	1.81208		89.25	1.54077		89.25	-0.43229		89.25	-0.26358
																								89.3333	1.81055		89.3333	1.53862		89.3333	-0.43198		89.3333	-0.26389
																								89.4167	1.80656		89.4167	1.53893		89.4167	-0.4329		89.4167	-0.26389
																								89.5	1.80748		89.5	1.53924		89.5	-0.43198		89.5	-0.26327
																								89.5833	1.80687		89.5833	1.53954		89.5833	-0.4329		89.5833	-0.26327
																								89.6667	1.80902		89.6667	1.54077		89.6667	-0.43168		89.6667	-0.26327
																								89.75	1.80902		89.75	1.53893		89.75	-0.4326		89.75	-0.26419
																								89.8333	1.80595		89.8333	1.53924		89.8333	-0.43321		89.8333	-0.26327
																								89.9167	1.80718		89.9167	1.53893		89.9167	-0.43168		89.9167	-0.26327
																								90	1.80871		90	1.5374		90	-0.4329		90	-0.26266
																								90.0833	1.80932		90.0833	1.53893		90.0833	-0.43321		90.0833	-0.26327
																								90.1667	1.80687		90.1667	1.53832		90.1667	-0.43229		90.1667	-0.26358
																								90.25	1.8081		90.25	1.53954		90.25	-0.43382		90.25	-0.26358
																								90.3333	1.80871		90.3333	1.53985		90.3333	-0.43229		90.3333	-0.26297
																								90.4167	1.80779		90.4167	1.54046		90.4167	-0.43321		90.4167	-0.26327
																								90.5	1.80748		90.5	1.54016		90.5	-0.4326		90.5	-0.26358
																								90.5833	1.8081		90.5833	1.53924		90.5833	-0.43352		90.5833	-0.26327
																								90.6667	1.80656		90.6667	1.53954		90.6667	-0.43229		90.6667	-0.26327
																								90.75	1.80687		90.75	1.53862		90.75	-0.4326		90.75	-0.26358
																								90.8333	1.80687		90.8333	1.54077		90.8333	-0.43168		90.8333	-0.26358
																								90.9167	1.80534		90.9167	1.53893		90.9167	-0.4326		90.9167	-0.26358
																								91	1.80718		91	1.53954		91	-0.43444		91	-0.26297
																								91.0833	1.8084		91.0833	1.53801		91.0833	-0.43198		91.0833	-0.26419
																								91.1667	1.80626		91.1667	1.53954		91.1667	-0.43321		91.1667	-0.26358
																								91.25	1.80779		91.25	1.53893		91.25	-0.43198		91.25	-0.26389
																								91.3333	1.80718		91.3333	1.53954		91.3333	-0.43229		91.3333	-0.26419
																								91.4167	1.80718		91.4167	1.53924		91.4167	-0.43352		91.4167	-0.26389
																								91.5	1.80871		91.5	1.53893		91.5	-0.43352		91.5	-0.26389
																								91.5833	1.80687		91.5833	1.53893		91.5833	-0.43229		91.5833	-0.26327
																								91.6667	1.80626		91.6667	1.54077		91.6667	-0.43168		91.6667	-0.26389
																								91.75	1.8081		91.75	1.54046		91.75	-0.4326		91.75	-0.26419
																								91.8333	1.80564		91.8333	1.53954		91.8333	-0.43229		91.8333	-0.26389
																								91.9167	1.80626		91.9167	1.53985		91.9167	-0.43321		91.9167	-0.26389
																								92	1.80656		92	1.53924		92	-0.43352		92	-0.26297
																								92.0833	1.80626		92.0833	1.53924		92.0833	-0.43229		92.0833	-0.26419
																								92.1667	1.80718		92.1667	1.54016		92.1667	-0.43198		92.1667	-0.26297
																								92.25	1.80595		92.25	1.53954		92.25	-0.43352		92.25	-0.26419
																								92.3333	1.80472		92.3333	1.54046		92.3333	-0.43413		92.3333	-0.26389
																								92.4167	1.80656		92.4167	1.53801		92.4167	-0.4326		92.4167	-0.26511
																								92.5	1.80564		92.5	1.53893		92.5	-0.43352		92.5	-0.2645
																								92.5833	1.80626		92.5833	1.53954		92.5833	-0.43168		92.5833	-0.26419
																								92.6667	1.80779		92.6667	1.53954		92.6667	-0.43352		92.6667	-0.26419
																								92.75	1.80626		92.75	1.53862		92.75	-0.43229		92.75	-0.26419
																								92.8333	1.80564		92.8333	1.53801		92.8333	-0.4329		92.8333	-0.26389
																								92.9167	1.80748		92.9167	1.53801		92.9167	-0.4326		92.9167	-0.26358
																								93	1.80687		93	1.53924		93	-0.43168		93	-0.26358
																								93.0833	1.80779		93.0833	1.53862		93.0833	-0.4326		93.0833	-0.26419
																								93.1667	1.80656		93.1667	1.53985		93.1667	-0.43352		93.1667	-0.26511
																								93.25	1.8084		93.25	1.5374		93.25	-0.43229		93.25	-0.26389
																								93.3333	1.8081		93.3333	1.53954		93.3333	-0.43137		93.3333	-0.26419
																								93.4167	1.80656		93.4167	1.53832		93.4167	-0.4329		93.4167	-0.26358
																								93.5	1.80718		93.5	1.53985		93.5	-0.43168		93.5	-0.26389
																								93.5833	1.81055		93.5833	1.53924		93.5833	-0.4329		93.5833	-0.2645
																								93.6667	1.80656		93.6667	1.53985		93.6667	-0.43168		93.6667	-0.2645
																								93.75	1.80779		93.75	1.53954		93.75	-0.43198		93.75	-0.26419
																								93.8333	1.80718		93.8333	1.53924		93.8333	-0.4329		93.8333	-0.26481
																								93.9167	1.80779		93.9167	1.53832		93.9167	-0.43229		93.9167	-0.2645
																								94	1.8084		94	1.53954		94	-0.43137		94	-0.26481
																								94.0833	1.80748		94.0833	1.54077		94.0833	-0.4329		94.0833	-0.26419
																								94.1667	1.8084		94.1667	1.53954		94.1667	-0.43168		94.1667	-0.2645
																								94.25	1.80994		94.25	1.53924		94.25	-0.43413		94.25	-0.26419
																								94.3333	1.80748		94.3333	1.54016		94.3333	-0.43137		94.3333	-0.26419
																								94.4167	1.80534		94.4167	1.54016		94.4167	-0.4329		94.4167	-0.2645
																								94.5	1.80656		94.5	1.53985		94.5	-0.43321		94.5	-0.26481
																								94.5833	1.80626		94.5833	1.54016		94.5833	-0.4329		94.5833	-0.2645
																								94.6667	1.80718		94.6667	1.54016		94.6667	-0.43321		94.6667	-0.26542
																								94.75	1.80687		94.75	1.53954		94.75	-0.4326		94.75	-0.2645
																								94.8333	1.80718		94.8333	1.53832		94.8333	-0.43168		94.8333	-0.2645
																								94.9167	1.80779		94.9167	1.53954		94.9167	-0.4329		94.9167	-0.26481
																								95	1.80687		95	1.53862		95	-0.43106		95	-0.26389
																								95.0833	1.80687		95.0833	1.53985		95.0833	-0.4329		95.0833	-0.26358
																								95.1667	1.80595		95.1667	1.53801		95.1667	-0.4326		95.1667	-0.26481
																								95.25	1.80963		95.25	1.54016		95.25	-0.43229		95.25	-0.2645
																								95.3333	1.80595		95.3333	1.53893		95.3333	-0.4326		95.3333	-0.26481
																								95.4167	1.80779		95.4167	1.53862		95.4167	-0.43198		95.4167	-0.26511
																								95.5	1.80779		95.5	1.53985		95.5	-0.4326		95.5	-0.2645
																								95.5833	1.80534		95.5833	1.53924		95.5833	-0.43229		95.5833	-0.26419
																								95.6667	1.80656		95.6667	1.53924		95.6667	-0.4326		95.6667	-0.26481
																								95.75	1.80656		95.75	1.53954		95.75	-0.43198		95.75	-0.26481
																								95.8333	1.80534		95.8333	1.53924		95.8333	-0.43229		95.8333	-0.26481
																								95.9167	1.80564		95.9167	1.53924		95.9167	-0.43137		95.9167	-0.2645
																								96	1.8084		96	1.54077		96	-0.43168		96	-0.26481
																								96.0833	1.81116		96.0833	1.53985		96.0833	-0.4326		96.0833	-0.2645
																								96.1667	1.80932		96.1667	1.53954		96.1667	-0.43168		96.1667	-0.26481
																								96.25	1.80687		96.25	1.53985		96.25	-0.4329		96.25	-0.26419
																								96.3333	1.80902		96.3333	1.53893		96.3333	-0.4329		96.3333	-0.2645
																								96.4167	1.80718		96.4167	1.53954		96.4167	-0.43168		96.4167	-0.2645
																								96.5	1.80718		96.5	1.53954		96.5	-0.43168		96.5	-0.2645
																								96.5833	1.80932		96.5833	1.53954		96.5833	-0.43229		96.5833	-0.26481
																								96.6667	1.80687		96.6667	1.53954		96.6667	-0.4329		96.6667	-0.2645
																								96.75	1.80626		96.75	1.53924		96.75	-0.43229		96.75	-0.26511
																								96.8333	1.80871		96.8333	1.53985		96.8333	-0.43168		96.8333	-0.26542
																								96.9167	1.80687		96.9167	1.53893		96.9167	-0.43076		96.9167	-0.26511
																								97	1.80442		97	1.54077		97	-0.43229		97	-0.26481
																								97.0833	1.80626		97.0833	1.53893		97.0833	-0.43137		97.0833	-0.26481
																								97.1667	1.80503		97.1667	1.53954		97.1667	-0.43198		97.1667	-0.26481
																								97.25	1.80902		97.25	1.53893		97.25	-0.43413		97.25	-0.2645
																								97.3333	1.80626		97.3333	1.53924		97.3333	-0.43168		97.3333	-0.26511
																								97.4167	1.80626		97.4167	1.53893		97.4167	-0.43137		97.4167	-0.26511
																								97.5	1.80626		97.5	1.54077		97.5	-0.4326		97.5	-0.26542
																								97.5833	1.80564		97.5833	1.54046		97.5833	-0.43229		97.5833	-0.26481
																								97.6667	1.80595		97.6667	1.53954		97.6667	-0.43321		97.6667	-0.26542
																								97.75	1.80871		97.75	1.54016		97.75	-0.43198		97.75	-0.26481
																								97.8333	1.80687		97.8333	1.53985		97.8333	-0.43198		97.8333	-0.2645
																								97.9167	1.80503		97.9167	1.54108		97.9167	-0.43321		97.9167	-0.2645
																								98	1.80718		98	1.53985		98	-0.43168		98	-0.26481
																								98.0833	1.80564		98.0833	1.53954		98.0833	-0.43076		98.0833	-0.2645
																								98.1667	1.80748		98.1667	1.53985		98.1667	-0.43382		98.1667	-0.26481
																								98.25	1.80748		98.25	1.54046		98.25	-0.43137		98.25	-0.26511
																								98.3333	1.80871		98.3333	1.53985		98.3333	-0.4326		98.3333	-0.2645
																								98.4167	1.80626		98.4167	1.54077		98.4167	-0.43198		98.4167	-0.26573
																								98.5	1.80687		98.5	1.54046		98.5	-0.43198		98.5	-0.26481
																								98.5833	1.80748		98.5833	1.53985		98.5833	-0.4326		98.5833	-0.2645
																								98.6667	1.80779		98.6667	1.53832		98.6667	-0.43321		98.6667	-0.26481
																								98.75	1.80748		98.75	1.53954		98.75	-0.43168		98.75	-0.26481
																								98.8333	1.80503		98.8333	1.54046		98.8333	-0.4329		98.8333	-0.26419
																								98.9167	1.80656		98.9167	1.53862		98.9167	-0.4326		98.9167	-0.26481
																								99	1.80687		99	1.53985		99	-0.4326		99	-0.26481
																								99.0833	1.80595		99.0833	1.53924		99.0833	-0.43076		99.0833	-0.2645
																								99.1667	1.80626		99.1667	1.54016		99.1667	-0.43137		99.1667	-0.26481
																								99.25	1.80718		99.25	1.53893		99.25	-0.4326		99.25	-0.26481
																								99.3333	1.80564		99.3333	1.54138		99.3333	-0.43106		99.3333	-0.26481
																								99.4167	1.80656		99.4167	1.54016		99.4167	-0.4329		99.4167	-0.26419
																								99.5	1.80718		99.5	1.53862		99.5	-0.4329		99.5	-0.26511
																								99.5833	1.80534		99.5833	1.54138		99.5833	-0.4326		99.5833	-0.26389
																								99.6667	1.80687		99.6667	1.53985		99.6667	-0.43137		99.6667	-0.26481
																								99.75	1.80656		99.75	1.54046		99.75	-0.43198		99.75	-0.26481
																								99.8333	1.80595		99.8333	1.53985		99.8333	-0.4329		99.8333	-0.26481
																								99.9167	1.80411		99.9167	1.53924		99.9167	-0.43168		99.9167	-0.26481
																								100	1.80564		100	1.542		100	-0.43198		100	-0.26542

## Sheet: Figure 3
Figure 3e				Figure 3f	Zirfon Thin		Figure 3f	m-PBI		Figure 3f	X37-50		Figure 3f	All-in-one MEA-S		Figure 3g	Zirfon Thin		Figure 3g	m-PBI		Figure 3g	X37-50		Figure 3g	All-in-one MEA-S		Figure 3h	200 h	500 h	1000 h	200 h	500 h	1000 h		Figure 3i	Area resistance / Ω cm2	Swelling / %	Stress / MPa	Bubble point / bar	Degradation / %
	Contact angle / degree	bubble point pressure / bar		KOH concentration / wt%	Area resistance / Ω cm2		KOH concentration / wt%	Area resistance / Ω cm2		KOH concentration / wt%	Area resistance / Ω cm2		KOH concentration / wt%	Area resistance / Ω cm2		Voltage / mV	Current / mA		Voltage / mV	Current / mA		Voltage / mV	Current / mA		Voltage / mV	Current / mA			Increased area resistance / %	Increased area resistance / %	Increased area resistance / %	Tensile strength / MPa	Tensile strength / MPa	Tensile strength / MPa
PP separator	132	1		0.5	1.5		0.5	1.4		0.5	0.34		0.5	0.3		-2.998	-0.8997		-7.76276	-0.86441		-8.06737	-0.85511		-25	-0.75		Zirfon Thin	12	17.3	18	38	33	20		Zirfon Thin	0.3	5	38	2.5	50
Zirfon Thin	90	2.5		5	1		5	0.82		5	0.33		5	0.19		-2.96296	-0.89444		-7.72773	-0.85916		-8.03233	-0.84985		-24.993	-0.74895		m-PBI	10.1	20	28.2	34	30	20		m-PBI	0.18	20	32	11.5	40
All-in-one MEA-S	6	11.1		10	0.7		10	0.4		10	0.3		10	0.15		-2.92793	-0.88919		-7.69269	-0.8539		-7.9973	-0.84459		-24.986	-0.7479		X37-50	20	35.4	45.1	32	22	18		X37-50	0.1	30	31	11.5	45
				15	0.6		15	0.35		15	0.25		15	0.12		-2.89289	-0.88393		-7.65766	-0.84865		-7.96226	-0.83934		-24.979	-0.74685		All-in-one MEA-S	1	1.2	2.5	45	44	45		All-in-one MEA-S	0.03	0	40	11	1
				20	0.49		20	0.32		20	0.26		20	0.08		-2.85786	-0.87868		-7.62262	-0.84339		-7.92723	-0.83408		-24.972	-0.7458
				25	0.4		25	0.29		25	0.28		25	0.05		-2.82282	-0.87342		-7.58759	-0.83814		-7.89219	-0.82883		-24.965	-0.74474
				30	0.3		30	0.25		30	0.24		30	0.03		-2.78779	-0.86817		-7.55255	-0.83288		-7.85716	-0.82357		-24.958	-0.74369
																-2.75275	-0.86291		-7.51752	-0.82763		-7.82212	-0.81832		-24.9509	-0.74264
																-2.71772	-0.85766		-7.48248	-0.82237		-7.78709	-0.81306		-24.9439	-0.74159
																-2.68268	-0.8524		-7.44745	-0.81712		-7.75205	-0.80781		-24.9369	-0.74054
																-2.64765	-0.84715		-7.41241	-0.81186		-7.71702	-0.80255		-24.9299	-0.73949
																-2.61261	-0.84189		-7.37738	-0.80661		-7.68198	-0.7973		-24.9229	-0.73844
																-2.57758	-0.83664		-7.34234	-0.80135		-7.64695	-0.79204		-24.9159	-0.73739
																-2.54254	-0.83138		-7.30731	-0.7961		-7.61191	-0.78679		-24.9089	-0.73634
																-2.50751	-0.82613		-7.27227	-0.79084		-7.57688	-0.78153		-24.9019	-0.73529
																-2.47247	-0.82087		-7.23724	-0.78559		-7.54184	-0.77628		-24.8949	-0.73423
																-2.43744	-0.81562		-7.2022	-0.78033		-7.50681	-0.77102		-24.8879	-0.73318
																-2.4024	-0.81036		-7.16717	-0.77508		-7.47177	-0.76577		-24.8809	-0.73213
																-2.36737	-0.80511		-7.13213	-0.76982		-7.43674	-0.76051		-24.8739	-0.73108
																-2.33233	-0.79985		-7.0971	-0.76456		-7.4017	-0.75526		-24.8669	-0.73003
																-2.2973	-0.79459		-7.06206	-0.75931		-7.36667	-0.75		-24.8599	-0.72898
																-2.26226	-0.78934		-7.02703	-0.75405		-7.33163	-0.74474		-24.8529	-0.72793
																-2.22723	-0.78408		-6.99199	-0.7488		-7.2966	-0.73949		-24.8458	-0.72688
																-2.19219	-0.77883		-6.95696	-0.74354		-7.26156	-0.73423		-24.8388	-0.72583
																-2.15716	-0.77357		-6.92192	-0.73829		-7.22653	-0.72898		-24.8318	-0.72477
																-2.12212	-0.76832		-6.88689	-0.73303		-7.19149	-0.72372		-24.8248	-0.72372
																-2.08709	-0.76306		-6.85185	-0.72778		-7.15646	-0.71847		-24.8178	-0.72267
																-2.05205	-0.75781		-6.81682	-0.72252		-7.12142	-0.71321		-24.8108	-0.72162
																-2.01702	-0.75255		-6.78178	-0.71727		-7.08639	-0.70796		-24.8038	-0.72057
																-1.98198	-0.7473		-6.74675	-0.71201		-7.05135	-0.7027		-24.7968	-0.71952
																-1.94695	-0.74204		-6.71171	-0.70676		-7.01632	-0.69745		-24.7898	-0.71847
																-1.91191	-0.73679		-6.67668	-0.7015		-6.98128	-0.69219		-24.7828	-0.71742
																-1.87688	-0.73153		-6.64164	-0.69625		-6.94625	-0.68694		-24.7758	-0.71637
																-1.84184	-0.72628		-6.60661	-0.69099		-6.91121	-0.68168		-24.7688	-0.71532
																-1.80681	-0.72102		-6.57157	-0.68574		-6.87618	-0.67643		-24.7618	-0.71426
																-1.77177	-0.71577		-6.53654	-0.68048		-6.84114	-0.67117		-24.7548	-0.71321
																-1.73674	-0.71051		-6.5015	-0.67523		-6.80611	-0.66592		-24.7477	-0.71216
																-1.7017	-0.70526		-6.46647	-0.66997		-6.77107	-0.66066		-24.7407	-0.71111
																-1.66667	-0.7		-6.43143	-0.66471		-6.73604	-0.65541		-24.7337	-0.71006
																-1.63163	-0.69474		-6.3964	-0.65946		-6.701	-0.65015		-24.7267	-0.70901
																-1.5966	-0.68949		-6.36136	-0.6542		-6.66597	-0.64489		-24.7197	-0.70796
																-1.56156	-0.68423		-6.32633	-0.64895		-6.63093	-0.63964		-24.7127	-0.70691
																-1.52653	-0.67898		-6.29129	-0.64369		-6.5959	-0.63438		-24.7057	-0.70586
																-1.49149	-0.67372		-6.25626	-0.63844		-6.56086	-0.62913		-24.6987	-0.7048
																-1.45646	-0.66847		-6.22122	-0.63318		-6.52583	-0.62387		-24.6917	-0.70375
																-1.42142	-0.66321		-6.18619	-0.62793		-6.49079	-0.61862		-24.6847	-0.7027
																-1.38639	-0.65796		-6.15115	-0.62267		-6.45576	-0.61336		-24.6777	-0.70165
																-1.35135	-0.6527		-6.11612	-0.61742		-6.42072	-0.60811		-24.6707	-0.7006
																-1.31632	-0.64745		-6.08108	-0.61216		-6.38569	-0.60285		-24.6637	-0.69955
																-1.28128	-0.64219		-6.04605	-0.60691		-6.35065	-0.5976		-24.6567	-0.6985
																-1.24625	-0.63694		-6.01101	-0.60165		-6.31562	-0.59234		-24.6497	-0.69745
																-1.21121	-0.63168		-5.97598	-0.5964		-6.28058	-0.58709		-24.6426	-0.6964
																-1.17618	-0.62643		-5.94094	-0.59114		-6.24555	-0.58183		-24.6356	-0.69535
																-1.14114	-0.62117		-5.90591	-0.58589		-6.21051	-0.57658		-24.6286	-0.69429
																-1.10611	-0.61592		-5.87087	-0.58063		-6.17548	-0.57132		-24.6216	-0.69324
																-1.07107	-0.61066		-5.83584	-0.57538		-6.14044	-0.56607		-24.6146	-0.69219
																-1.03604	-0.60541		-5.8008	-0.57012		-6.10541	-0.56081		-24.6076	-0.69114
																-1.001	-0.60015		-5.76577	-0.56486		-6.07037	-0.55556		-24.6006	-0.69009
																-0.96597	-0.59489		-5.73073	-0.55961		-6.03534	-0.5503		-24.5936	-0.68904
																-0.93093	-0.58964		-5.6957	-0.55435		-6.0003	-0.54505		-24.5866	-0.68799
																-0.8959	-0.58438		-5.66066	-0.5491		-5.96527	-0.53979		-24.5796	-0.68694
																-0.86086	-0.57913		-5.62563	-0.54384		-5.93023	-0.53453		-24.5726	-0.68589
																-0.82583	-0.57387		-5.59059	-0.53859		-5.8952	-0.52928		-24.5656	-0.68483
																-0.79079	-0.56862		-5.55556	-0.53333		-5.86016	-0.52402		-24.5586	-0.68378
																-0.75576	-0.56336		-5.52052	-0.52808		-5.82513	-0.51877		-24.5515	-0.68273
																-0.72072	-0.55811		-5.48549	-0.52282		-5.79009	-0.51351		-24.5445	-0.68168
																-0.68569	-0.55285		-5.45045	-0.51757		-5.75506	-0.50826		-24.5375	-0.68063
																-0.65065	-0.5476		-5.41542	-0.51231		-5.72002	-0.503		-24.5305	-0.67958
																-0.61562	-0.54234		-5.38038	-0.50706		-5.68498	-0.49775		-24.5235	-0.67853
																-0.58058	-0.53709		-5.34535	-0.5018		-5.64995	-0.49249		-24.5165	-0.67748
																-0.54555	-0.53183		-5.31031	-0.49655		-5.61491	-0.48724		-24.5095	-0.67643
																-0.51051	-0.52658		-5.27528	-0.49129		-5.57988	-0.48198		-24.5025	-0.67538
																-0.47548	-0.52132		-5.24024	-0.48604		-5.54484	-0.47673		-24.4955	-0.67432
																-0.44044	-0.51607		-5.20521	-0.48078		-5.50981	-0.47147		-24.4885	-0.67327
																-0.40541	-0.51081		-5.17017	-0.47553		-5.47477	-0.46622		-24.4815	-0.67222
																-0.37037	-0.50556		-5.13514	-0.47027		-5.43974	-0.46096		-24.4745	-0.67117
																-0.33534	-0.5003		-5.1001	-0.46502		-5.4047	-0.45571		-24.4675	-0.67012
																-0.3003	-0.49505		-5.06507	-0.45976		-5.36967	-0.45045		-24.4605	-0.66907
																-0.26527	-0.48979		-5.03003	-0.4545		-5.33463	-0.4452		-24.4535	-0.66802
																-0.23023	-0.48453		-4.99499	-0.44925		-5.2996	-0.43994		-24.4464	-0.66697
																-0.1952	-0.47928		-4.95996	-0.44399		-5.26456	-0.43468		-24.4394	-0.66592
																-0.16016	-0.47402		-4.92492	-0.43874		-5.22953	-0.42943		-24.4324	-0.66486
																-0.12513	-0.46877		-4.88989	-0.43348		-5.19449	-0.42417		-24.4254	-0.66381
																-0.09009	-0.46351		-4.85485	-0.42823		-5.15946	-0.41892		-24.4184	-0.66276
																-0.05506	-0.45826		-4.81982	-0.42297		-5.12442	-0.41366		-24.4114	-0.66171
																-0.02002	-0.453		-4.78478	-0.41772		-5.08939	-0.40841		-24.4044	-0.66066
																0.01502	-0.44775		-4.74975	-0.41246		-5.05435	-0.40315		-24.3974	-0.65961
																0.05005	-0.44249		-4.71471	-0.40721		-5.01932	-0.3979		-24.3904	-0.65856
																0.08509	-0.43724		-4.67968	-0.40195		-4.98428	-0.39264		-24.3834	-0.65751
																0.12012	-0.43198		-4.64464	-0.3967		-4.94925	-0.38739		-24.3764	-0.65646
																0.15516	-0.42673		-4.60961	-0.39144		-4.91421	-0.38213		-24.3694	-0.65541
																0.19019	-0.42147		-4.57457	-0.38619		-4.87918	-0.37688		-24.3624	-0.65435
																0.22523	-0.41622		-4.53954	-0.38093		-4.84414	-0.37162		-24.3554	-0.6533
																0.26026	-0.41096		-4.5045	-0.37568		-4.80911	-0.36637		-24.3483	-0.65225
																0.2953	-0.40571		-4.46947	-0.37042		-4.77407	-0.36111		-24.3413	-0.6512
																0.33033	-0.40045		-4.43443	-0.36517		-4.73904	-0.35586		-24.3343	-0.65015
																0.36537	-0.3952		-4.3994	-0.35991		-4.704	-0.3506		-24.3273	-0.6491
																0.4004	-0.38994		-4.36436	-0.35465		-4.66897	-0.34535		-24.3203	-0.64805
																0.43544	-0.38468		-4.32933	-0.3494		-4.63393	-0.34009		-24.3133	-0.647
																0.47047	-0.37943		-4.29429	-0.34414		-4.5989	-0.33483		-24.3063	-0.64595
																0.50551	-0.37417		-4.25926	-0.33889		-4.56386	-0.32958		-24.2993	-0.64489
																0.54054	-0.36892		-4.22422	-0.33363		-4.52883	-0.32432		-24.2923	-0.64384
																0.57558	-0.36366		-4.18919	-0.32838		-4.49379	-0.31907		-24.2853	-0.64279
																0.61061	-0.35841		-4.15415	-0.32312		-4.45876	-0.31381		-24.2783	-0.64174
																0.64565	-0.35315		-4.11912	-0.31787		-4.42372	-0.30856		-24.2713	-0.64069
																0.68068	-0.3479		-4.08408	-0.31261		-4.38869	-0.3033		-24.2643	-0.63964
																0.71572	-0.34264		-4.04905	-0.30736		-4.35365	-0.29805		-24.2573	-0.63859
																0.75075	-0.33739		-4.01401	-0.3021		-4.31862	-0.29279		-24.2503	-0.63754
																0.78579	-0.33213		-3.97898	-0.29685		-4.28358	-0.28754		-24.2432	-0.63649
																0.82082	-0.32688		-3.94394	-0.29159		-4.24855	-0.28228		-24.2362	-0.63544
																0.85586	-0.32162		-3.90891	-0.28634		-4.21351	-0.27703		-24.2292	-0.63438
																0.89089	-0.31637		-3.87387	-0.28108		-4.17848	-0.27177		-24.2222	-0.63333
																0.92593	-0.31111		-3.83884	-0.27583		-4.14344	-0.26652		-24.2152	-0.63228
																0.96096	-0.30586		-3.8038	-0.27057		-4.10841	-0.26126		-24.2082	-0.63123
																0.996	-0.3006		-3.76877	-0.26532		-4.07337	-0.25601		-24.2012	-0.63018
																1.03103	-0.29535		-3.73373	-0.26006		-4.03834	-0.25075		-24.1942	-0.62913
																1.06607	-0.29009		-3.6987	-0.2548		-4.0033	-0.2455		-24.1872	-0.62808
																1.1011	-0.28483		-3.66366	-0.24955		-3.96827	-0.24024		-24.1802	-0.62703
																1.13614	-0.27958		-3.62863	-0.24429		-3.93323	-0.23498		-24.1732	-0.62598
																1.17117	-0.27432		-3.59359	-0.23904		-3.8982	-0.22973		-24.1662	-0.62492
																1.20621	-0.26907		-3.55856	-0.23378		-3.86316	-0.22447		-24.1592	-0.62387
																1.24124	-0.26381		-3.52352	-0.22853		-3.82813	-0.21922		-24.1521	-0.62282
																1.27628	-0.25856		-3.48849	-0.22327		-3.79309	-0.21396		-24.1452	-0.62177
																1.31131	-0.2533		-3.45345	-0.21802		-3.75806	-0.20871		-24.1381	-0.62072
																1.34635	-0.24805		-3.41842	-0.21276		-3.72302	-0.20345		-24.1311	-0.61967
																1.38138	-0.24279		-3.38338	-0.20751		-3.68799	-0.1982		-24.1241	-0.61862
																1.41642	-0.23754		-3.34835	-0.20225		-3.65295	-0.19294		-24.1171	-0.61757
																1.45145	-0.23228		-3.31331	-0.197		-3.61792	-0.18769		-24.1101	-0.61652
																1.48649	-0.22703		-3.27828	-0.19174		-3.58288	-0.18243		-24.1031	-0.61547
																1.52152	-0.22177		-3.24324	-0.18649		-3.54785	-0.17718		-24.0961	-0.61441
																1.55656	-0.21652		-3.20821	-0.18123		-3.51281	-0.17192		-24.0891	-0.61336
																1.59159	-0.21126		-3.17317	-0.17598		-3.47778	-0.16667		-24.0821	-0.61231
																1.62663	-0.20601		-3.13814	-0.17072		-3.44274	-0.16141		-24.0751	-0.61126
																1.66166	-0.20075		-3.1031	-0.16547		-3.40771	-0.15616		-24.0681	-0.61021
																1.6967	-0.1955		-3.06807	-0.16021		-3.37267	-0.1509		-24.0611	-0.60916
																1.73173	-0.19024		-3.03303	-0.15495		-3.33764	-0.14565		-24.0541	-0.60811
																1.76677	-0.18498		-2.998	-0.1494		-3.3026	-0.14039		-24.047	-0.60706
																1.8018	-0.17973		-2.96296	-0.14454		-3.26757	-0.13514		-24.04	-0.60601
																1.83684	-0.17447		-2.92793	-0.13919		-3.23253	-0.12988		-24.033	-0.60495
																1.87187	-0.16922		-2.89289	-0.13396		-3.1975	-0.12462		-24.026	-0.6039
																1.90691	-0.16396		-2.85786	-0.12868		-3.16246	-0.11937		-24.019	-0.60285
																1.94194	-0.15871		-2.82282	-0.12342		-3.12743	-0.11411		-24.012	-0.6018
																1.97698	-0.15345		-2.78779	-0.11834		-3.09239	-0.10886		-24.005	-0.60075
																2.01201	-0.1482		-2.75275	-0.11288		-3.05736	-0.1036		-23.998	-0.5997
																2.04705	-0.14294		-2.71772	-0.10766		-3.02232	-0.09835		-23.991	-0.59865
																2.08208	-0.13769		-2.68268	-0.1024		-2.98729	-0.09309		-23.984	-0.5976
																2.11712	-0.13243		-2.64765	-0.09715		-2.95225	-0.08784		-23.977	-0.59655
																2.15215	-0.12718		-2.61261	-0.09189		-2.91722	-0.08258		-23.97	-0.5955
																2.18719	-0.12192		-2.57758	-0.08664		-2.88218	-0.07733		-23.963	-0.59444
																2.22222	-0.11667		-2.54254	-0.08138		-2.84715	-0.07207		-23.956	-0.59339
																2.25726	-0.11141		-2.50751	-0.07613		-2.81211	-0.06682		-23.9489	-0.59234
																2.29229	-0.10616		-2.47247	-0.07087		-2.77708	-0.06156		-23.9419	-0.59129
																2.32733	-0.1009		-2.43744	-0.06562		-2.74204	-0.05631		-23.9349	-0.59024
																2.36236	-0.09565		-2.4024	-0.06036		-2.70701	-0.05105		-23.9279	-0.58919
																2.3974	-0.09039		-2.36737	-0.05511		-2.67197	-0.0458		-23.9209	-0.58814
																2.43243	-0.08514		-2.33233	-0.04985		-2.63694	-0.04054		-23.9139	-0.58709
																2.46747	-0.07988		-2.2973	-0.04459		-2.6019	-0.03529		-23.9069	-0.58604
																2.5025	-0.07462		-2.26226	-0.03934		-2.56687	-0.03003		-23.8999	-0.58498
																2.53754	-0.06937		-2.22723	-0.03408		-2.53183	-0.02477		-23.8929	-0.58393
																2.57257	-0.06411		-2.19219	-0.02883		-2.4968	-0.01952		-23.8859	-0.58288
																2.60761	-0.05886		-2.15716	-0.02357		-2.46176	-0.01426		-23.8789	-0.58183
																2.64264	-0.0536		-2.12212	-0.01832		-2.42673	-0.00901		-23.8719	-0.58078
																2.67768	-0.04835		-2.08709	-0.01306		-2.39169	-0.00375		-23.8649	-0.57973
																2.71271	-0.04309		-2.05205	-0.00781		-2.35666	0.0015		-23.8579	-0.57868
																2.74775	-0.03784		-2.01702	-0.00255		-2.32162	0.00676		-23.8509	-0.57763
																2.78278	-0.03258		-1.98198	0.0027		-2.28659	0.01201		-23.8438	-0.57658
																2.81782	-0.02733		-1.94695	0.00789		-2.25155	0.01727		-23.8368	-0.57553
																2.85285	-0.02207		-1.91191	0.01321		-2.21652	0.02252		-23.8298	-0.57447
																2.88789	-0.01682		-1.87688	0.01847		-2.18148	0.02778		-23.8228	-0.57342
																2.92292	-0.01156		-1.84184	0.02372		-2.14645	0.03303		-23.8158	-0.57237
																2.95796	-0.00631		-1.80681	0.02763		-2.11141	0.03829		-23.8088	-0.57132
																2.99299	-0.00105		-1.77177	0.03423		-2.07638	0.04354		-23.8018	-0.57027
																3.02803	0.0042		-1.73674	0.03953		-2.04134	0.0488		-23.7948	-0.56922
																3.06306	0.00946		-1.7017	0.04482		-2.00631	0.05405		-23.7878	-0.56817
																3.0981	0.01471		-1.66667	0.0534		-1.97127	0.05931		-23.7808	-0.56712
																3.13313	0.01997		-1.63163	0.05526		-1.93624	0.06456		-23.7738	-0.56607
																3.16817	0.02523		-1.5966	0.06051		-1.9012	0.06982		-23.7668	-0.56502
																3.2032	0.03048		-1.56156	0.06577		-1.86617	0.07508		-23.7598	-0.56396
																3.23824	0.03574		-1.52653	0.07102		-1.83113	0.08033		-23.7527	-0.56291
																3.27327	0.04099		-1.49149	0.07628		-1.7961	0.08559		-23.7458	-0.56186
																3.30831	0.04625		-1.45646	0.08153		-1.76106	0.09084		-23.7387	-0.56081
																3.34334	0.0515		-1.42142	0.08679		-1.72603	0.0961		-23.7317	-0.55976
																3.37838	0.05676		-1.38639	0.09204		-1.69099	0.10135		-23.7247	-0.55871
																3.41341	0.06201		-1.35135	0.0973		-1.65596	0.10661		-23.7177	-0.55766
																3.44845	0.06727		-1.31632	0.10255		-1.62092	0.11186		-23.7107	-0.55661
																3.48348	0.07252		-1.28128	0.10781		-1.58589	0.11712		-23.7037	-0.55556
																3.51852	0.07778		-1.24625	0.11306		-1.55085	0.12237		-23.6967	-0.5545
																3.55355	0.08303		-1.21121	0.11845		-1.51582	0.12763		-23.6897	-0.55345
																3.58859	0.08829		-1.17618	0.12357		-1.48078	0.13288		-23.6827	-0.5524
																3.62362	0.09354		-1.14114	0.12883		-1.44575	0.13814		-23.6757	-0.55135
																3.65866	0.0988		-1.10611	0.13463		-1.41071	0.14339		-23.6687	-0.5503
																3.69369	0.10405		-1.07107	0.13534		-1.37568	0.14865		-23.6617	-0.54925
																3.72873	0.10931		-1.03604	0.14459		-1.34064	0.1539		-23.6547	-0.5482
																3.76376	0.11456		-1.001	0.14985		-1.30561	0.15916		-23.6476	-0.54715
																3.7988	0.11982		-0.96597	0.15511		-1.27057	0.16441		-23.6406	-0.5461
																3.83383	0.12508		-0.93093	0.16036		-1.23554	0.16967		-23.6336	-0.54505
																3.86887	0.13033		-0.8959	0.16582		-1.2005	0.17492		-23.6266	-0.54399
																3.9039	0.13559		-0.86086	0.17087		-1.16547	0.18018		-23.6196	-0.54294
																3.93894	0.14084		-0.82583	0.17633		-1.13043	0.18544		-23.6126	-0.54189
																3.97397	0.1461		-0.79079	0.18138					-23.6056	-0.54084
																4.00901	0.15135		-0.75576	0.18664					-23.5986	-0.53979
																4.04404	0.15661		-0.72072	0.19189					-23.5916	-0.53874
																4.07908	0.16186		-0.68569	0.19715					-23.5846	-0.53769
																4.11411	0.16712		-0.65065	0.2034					-23.5776	-0.53664
																4.14915	0.17237		-0.61562	0.20768					-23.5706	-0.53559
																4.18418	0.17763								-23.5636	-0.53453
																4.21922	0.18288								-23.5566	-0.53348
																4.25425	0.18814								-23.5495	-0.53243
																									-23.5425	-0.53138
																									-23.5355	-0.53033
																									-23.5285	-0.52928
																									-23.5215	-0.52823
																									-23.5145	-0.52718
																									-23.5075	-0.52613
																									-23.5005	-0.52508
																									-23.4935	-0.52402
																									-23.4865	-0.52297
																									-23.4795	-0.52192
																									-23.4725	-0.52087
																									-23.4655	-0.51982
																									-23.4585	-0.51877
																									-23.4515	-0.51772
																									-23.4444	-0.51667
																									-23.4374	-0.51562
																									-23.4304	-0.51456
																									-23.4234	-0.51351
																									-23.4164	-0.51246
																									-23.4094	-0.51141
																									-23.4024	-0.51036
																									-23.3954	-0.50931
																									-23.3884	-0.50826
																									-23.3814	-0.50721
																									-23.3744	-0.50616
																									-23.3674	-0.50511
																									-23.3604	-0.50405
																									-23.3533	-0.503
																									-23.3464	-0.50195
																									-23.3393	-0.5009
																									-23.3323	-0.49985
																									-23.3253	-0.4988
																									-23.3183	-0.49775
																									-23.3113	-0.4967
																									-23.3043	-0.49565
																									-23.2973	-0.49459
																									-23.2903	-0.49354
																									-23.2833	-0.49249
																									-23.2763	-0.49144
																									-23.2693	-0.49039
																									-23.2623	-0.48934
																									-23.2553	-0.48829
																									-23.2482	-0.48724
																									-23.2412	-0.48619
																									-23.2342	-0.48514
																									-23.2272	-0.48408
																									-23.2202	-0.48303
																									-23.2132	-0.48198
																									-23.2062	-0.48093
																									-23.1992	-0.47988
																									-23.1922	-0.47883
																									-23.1852	-0.47778
																									-23.1782	-0.47673
																									-23.1712	-0.47568
																									-23.1642	-0.47462
																									-23.1572	-0.47357
																									-23.1502	-0.47252
																									-23.1431	-0.47147
																									-23.1361	-0.47042
																									-23.1291	-0.46937
																									-23.1221	-0.46832
																									-23.1151	-0.46727
																									-23.1081	-0.46622
																									-23.1011	-0.46517
																									-23.0941	-0.46411
																									-23.0871	-0.46306
																									-23.0801	-0.46201
																									-23.0731	-0.46096
																									-23.0661	-0.45991
																									-23.0591	-0.45886
																									-23.0521	-0.45781
																									-23.045	-0.45676
																									-23.038	-0.45571
																									-23.031	-0.45465
																									-23.024	-0.4536
																									-23.017	-0.45255
																									-23.01	-0.4515
																									-23.003	-0.45045
																									-22.996	-0.4494
																									-22.989	-0.44835
																									-22.982	-0.4473
																									-22.975	-0.44625
																									-22.968	-0.4452
																									-22.961	-0.44414
																									-22.9539	-0.44309
																									-22.947	-0.44204
																									-22.9399	-0.44099
																									-22.9329	-0.43994
																									-22.9259	-0.43889
																									-22.9189	-0.43784
																									-22.9119	-0.43679
																									-22.9049	-0.43574
																									-22.8979	-0.43468
																									-22.8909	-0.43363
																									-22.8839	-0.43258
																									-22.8769	-0.43153
																									-22.8699	-0.43048
																									-22.8629	-0.42943
																									-22.8559	-0.42838
																									-22.8488	-0.42733
																									-22.8418	-0.42628
																									-22.8348	-0.42523
																									-22.8278	-0.42417
																									-22.8208	-0.42312
																									-22.8138	-0.42207
																									-22.8068	-0.42102
																									-22.7998	-0.41997
																									-22.7928	-0.41892
																									-22.7858	-0.41787
																									-22.7788	-0.41682
																									-22.7718	-0.41577
																									-22.7648	-0.41471
																									-22.7578	-0.41366
																									-22.7508	-0.41261
																									-22.7437	-0.41156
																									-22.7367	-0.41051
																									-22.7297	-0.40946
																									-22.7227	-0.40841
																									-22.7157	-0.40736
																									-22.7087	-0.40631
																									-22.7017	-0.40526
																									-22.6947	-0.4042
																									-22.6877	-0.40315
																									-22.6807	-0.4021
																									-22.6737	-0.40105
																									-22.6667	-0.4
																									-22.6597	-0.39895
																									-22.6527	-0.3979
																									-22.6456	-0.39685
																									-22.6386	-0.3958
																									-22.6316	-0.39474
																									-22.6246	-0.39369
																									-22.6176	-0.39264
																									-22.6106	-0.39159
																									-22.6036	-0.39054
																									-22.5966	-0.38949
																									-22.5896	-0.38844
																									-22.5826	-0.38739
																									-22.5756	-0.38634
																									-22.5686	-0.38529
																									-22.5616	-0.38423
																									-22.5545	-0.38318
																									-22.5476	-0.38213
																									-22.5405	-0.38108
																									-22.5335	-0.38003
																									-22.5265	-0.37898
																									-22.5195	-0.37793
																									-22.5125	-0.37688
																									-22.5055	-0.37583
																									-22.4985	-0.37477
																									-22.4915	-0.37372
																									-22.4845	-0.37267
																									-22.4775	-0.37162
																									-22.4705	-0.37057
																									-22.4635	-0.36952
																									-22.4565	-0.36847
																									-22.4494	-0.36742
																									-22.4424	-0.36637
																									-22.4354	-0.36532
																									-22.4284	-0.36426
																									-22.4214	-0.36321
																									-22.4144	-0.36216
																									-22.4074	-0.36111
																									-22.4004	-0.36006
																									-22.3934	-0.35901
																									-22.3864	-0.35796
																									-22.3794	-0.35691
																									-22.3724	-0.35586
																									-22.3654	-0.3548
																									-22.3584	-0.35375
																									-22.3514	-0.3527
																									-22.3443	-0.35165
																									-22.3373	-0.3506
																									-22.3303	-0.34955
																									-22.3233	-0.3485
																									-22.3163	-0.34745
																									-22.3093	-0.3464
																									-22.3023	-0.34535
																									-22.2953	-0.34429
																									-22.2883	-0.34324
																									-22.2813	-0.34219
																									-22.2743	-0.34114
																									-22.2673	-0.34009
																									-22.2603	-0.33904
																									-22.2533	-0.33799
																									-22.2462	-0.33694
																									-22.2392	-0.33589
																									-22.2322	-0.33483
																									-22.2252	-0.33378
																									-22.2182	-0.33273
																									-22.2112	-0.33168
																									-22.2042	-0.33063
																									-22.1972	-0.32958
																									-22.1902	-0.32853
																									-22.1832	-0.32748
																									-22.1762	-0.32643
																									-22.1692	-0.32538
																									-22.1622	-0.32432
																									-22.1552	-0.32327
																									-22.1482	-0.32222
																									-22.1411	-0.32117
																									-22.1341	-0.32012
																									-22.1271	-0.31907
																									-22.1201	-0.31802
																									-22.1131	-0.31697
																									-22.1061	-0.31592
																									-22.0991	-0.31486
																									-22.0921	-0.31381
																									-22.0851	-0.31276
																									-22.0781	-0.31171
																									-22.0711	-0.31066
																									-22.0641	-0.30961
																									-22.0571	-0.30856
																									-22.05	-0.30751
																									-22.043	-0.30646
																									-22.036	-0.30541
																									-22.029	-0.30435
																									-22.022	-0.3033
																									-22.015	-0.30225
																									-22.008	-0.3012
																									-22.001	-0.30015
																									-21.994	-0.2991
																									-21.987	-0.29805
																									-21.98	-0.297
																									-21.973	-0.29595
																									-21.966	-0.29489
																									-21.959	-0.29384
																									-21.952	-0.29279
																									-21.9449	-0.29174
																									-21.9379	-0.29069
																									-21.9309	-0.28964
																									-21.9239	-0.28859
																									-21.9169	-0.28754
																									-21.9099	-0.28649
																									-21.9029	-0.28544
																									-21.8959	-0.28438
																									-21.8889	-0.28333
																									-21.8819	-0.28228
																									-21.8749	-0.28123
																									-21.8679	-0.28018
																									-21.8609	-0.27913
																									-21.8539	-0.27808
																									-21.8468	-0.27703
																									-21.8398	-0.27598
																									-21.8328	-0.27492
																									-21.8258	-0.27387
																									-21.8188	-0.27282
																									-21.8118	-0.27177
																									-21.8048	-0.27072
																									-21.7978	-0.26967
																									-21.7908	-0.26862
																									-21.7838	-0.26757
																									-21.7768	-0.26652
																									-21.7698	-0.26547
																									-21.7628	-0.26441
																									-21.7558	-0.26336
																									-21.7488	-0.26231
																									-21.7417	-0.26126
																									-21.7347	-0.26021
																									-21.7277	-0.25916
																									-21.7207	-0.25811
																									-21.7137	-0.25706
																									-21.7067	-0.25601
																									-21.6997	-0.25495
																									-21.6927	-0.2539
																									-21.6857	-0.25285
																									-21.6787	-0.2518
																									-21.6717	-0.25075
																									-21.6647	-0.2497
																									-21.6577	-0.24865
																									-21.6506	-0.2476
																									-21.6436	-0.24655
																									-21.6366	-0.2455
																									-21.6296	-0.24444
																									-21.6226	-0.24339
																									-21.6156	-0.24234
																									-21.6086	-0.24129
																									-21.6016	-0.24024
																									-21.5946	-0.23919
																									-21.5876	-0.23814
																									-21.5806	-0.23709
																									-21.5736	-0.23604
																									-21.5666	-0.23498
																									-21.5596	-0.23393
																									-21.5526	-0.23288
																									-21.5455	-0.23183
																									-21.5385	-0.23078
																									-21.5315	-0.22973
																									-21.5245	-0.22868
																									-21.5175	-0.22763
																									-21.5105	-0.22658
																									-21.5035	-0.22553
																									-21.4965	-0.22447
																									-21.4895	-0.22342
																									-21.4825	-0.22237
																									-21.4755	-0.22132
																									-21.4685	-0.22027
																									-21.4615	-0.21922
																									-21.4545	-0.21817
																									-21.4474	-0.21712
																									-21.4404	-0.21607
																									-21.4334	-0.21502
																									-21.4264	-0.21396
																									-21.4194	-0.21291
																									-21.4124	-0.21186
																									-21.4054	-0.21081
																									-21.3984	-0.20976
																									-21.3914	-0.20871
																									-21.3844	-0.20766
																									-21.3774	-0.20661
																									-21.3704	-0.20556
																									-21.3634	-0.2045
																									-21.3564	-0.20345
																									-21.3494	-0.2024
																									-21.3423	-0.20135
																									-21.3353	-0.2003
																									-21.3283	-0.19925
																									-21.3213	-0.1982
																									-21.3143	-0.19715
																									-21.3073	-0.1961
																									-21.3003	-0.19505
																									-21.2933	-0.19399
																									-21.2863	-0.19294
																									-21.2793	-0.19189
																									-21.2723	-0.19084
																									-21.2653	-0.18979
																									-21.2583	-0.18874
																									-21.2512	-0.18769
																									-21.2442	-0.18664
																									-21.2372	-0.18559
																									-21.2302	-0.18453
																									-21.2232	-0.18348
																									-21.2162	-0.18243
																									-21.2092	-0.18138
																									-21.2022	-0.18033
																									-21.1952	-0.17928
																									-21.1882	-0.17823
																									-21.1812	-0.17718
																									-21.1742	-0.17613
																									-21.1672	-0.17508
																									-21.1602	-0.17402
																									-21.1532	-0.17297
																									-21.1461	-0.17192
																									-21.1391	-0.17087
																									-21.1321	-0.16982
																									-21.1251	-0.16877
																									-21.1181	-0.16772
																									-21.1111	-0.16667
																									-21.1041	-0.16562
																									-21.0971	-0.16456
																									-21.0901	-0.16351
																									-21.0831	-0.16246
																									-21.0761	-0.16141
																									-21.0691	-0.16036
																									-21.0621	-0.15931
																									-21.0551	-0.15826
																									-21.048	-0.15721
																									-21.041	-0.15616
																									-21.034	-0.15511
																									-21.027	-0.15405
																									-21.02	-0.153
																									-21.013	-0.15195
																									-21.006	-0.1509
																									-20.999	-0.14985
																									-20.992	-0.1488
																									-20.985	-0.14775
																									-20.978	-0.1467
																									-20.971	-0.14565
																									-20.964	-0.14459
																									-20.957	-0.14354
																									-20.95	-0.14249
																									-20.9429	-0.14144
																									-20.9359	-0.14039
																									-20.9289	-0.13934
																									-20.9219	-0.13829
																									-20.9149	-0.13724
																									-20.9079	-0.13619
																									-20.9009	-0.13514
																									-20.8939	-0.13408
																									-20.8869	-0.13303
																									-20.8799	-0.13198
																									-20.8729	-0.13093
																									-20.8659	-0.12988
																									-20.8589	-0.12883
																									-20.8518	-0.12778
																									-20.8448	-0.12673
																									-20.8378	-0.12568
																									-20.8308	-0.12462
																									-20.8238	-0.12357
																									-20.8168	-0.12252
																									-20.8098	-0.12147
																									-20.8028	-0.12042
																									-20.7958	-0.11937
																									-20.7888	-0.11832
																									-20.7818	-0.11727
																									-20.7748	-0.11622
																									-20.7678	-0.11517
																									-20.7608	-0.11411
																									-20.7538	-0.11306
																									-20.7467	-0.11201
																									-20.7397	-0.11096
																									-20.7327	-0.10991
																									-20.7257	-0.10886
																									-20.7187	-0.10781
																									-20.7117	-0.10676
																									-20.7047	-0.10571
																									-20.6977	-0.10465
																									-20.6907	-0.1036
																									-20.6837	-0.10255
																									-20.6767	-0.1015
																									-20.6697	-0.10045
																									-20.6627	-0.0994
																									-20.6557	-0.09835
																									-20.6486	-0.0973
																									-20.6416	-0.09625
																									-20.6346	-0.0952
																									-20.6276	-0.09414
																									-20.6206	-0.09309
																									-20.6136	-0.09204
																									-20.6066	-0.09099
																									-20.5996	-0.08994
																									-20.5926	-0.08889
																									-20.5856	-0.08784
																									-20.5786	-0.08679
																									-20.5716	-0.08574
																									-20.5646	-0.08468
																									-20.5576	-0.08363
																									-20.5506	-0.08258
																									-20.5435	-0.08153
																									-20.5365	-0.08048
																									-20.5295	-0.07943
																									-20.5225	-0.07838
																									-20.5155	-0.07733
																									-20.5085	-0.07628
																									-20.5015	-0.07523
																									-20.4945	-0.07417
																									-20.4875	-0.07312
																									-20.4805	-0.07207
																									-20.4735	-0.07102
																									-20.4665	-0.06997
																									-20.4595	-0.06892
																									-20.4524	-0.06787
																									-20.4455	-0.06682
																									-20.4384	-0.06577
																									-20.4314	-0.06471
																									-20.4244	-0.06366
																									-20.4174	-0.06261
																									-20.4104	-0.06156
																									-20.4034	-0.06051
																									-20.3964	-0.05946
																									-20.3894	-0.05841
																									-20.3824	-0.05736
																									-20.3754	-0.05631
																									-20.3684	-0.05526
																									-20.3614	-0.0542
																									-20.3544	-0.05315
																									-20.3473	-0.0521
																									-20.3403	-0.05105
																									-20.3333	-0.05
																									-20.3263	-0.04895
																									-20.3193	-0.0479
																									-20.3123	-0.04685
																									-20.3053	-0.0458
																									-20.2983	-0.04474
																									-20.2913	-0.04369
																									-20.2843	-0.04264
																									-20.2773	-0.04159
																									-20.2703	-0.04054
																									-20.2633	-0.03949
																									-20.2563	-0.03844
																									-20.2492	-0.03739
																									-20.2422	-0.03634
																									-20.2352	-0.03529
																									-20.2282	-0.03423
																									-20.2212	-0.03318
																									-20.2142	-0.03213
																									-20.2072	-0.03108
																									-20.2002	-0.03003
																									-20.1932	-0.02898
																									-20.1862	-0.02793
																									-20.1792	-0.02688
																									-20.1722	-0.02583
																									-20.1652	-0.02477
																									-20.1582	-0.02372
																									-20.1512	-0.02267
																									-20.1441	-0.02162
																									-20.1371	-0.02057
																									-20.1301	-0.01952
																									-20.1231	-0.01847
																									-20.1161	-0.01742
																									-20.1091	-0.01637
																									-20.1021	-0.01532
																									-20.0951	-0.01426
																									-20.0881	-0.01321
																									-20.0811	-0.01216
																									-20.0741	-0.01111
																									-20.0671	-0.01006
																									-20.0601	-0.00901
																									-20.053	-0.00796
																									-20.0461	-0.00691
																									-20.039	-0.00586
																									-20.032	-0.0048
																									-20.025	-0.00375
																									-20.018	-0.0027
																									-20.011	-0.00165
																									-20.004	-0.000600601
																									-19.997	0.00045045
																									-19.99	0.0015
																									-19.983	0.00255
																									-19.976	0.0036
																									-19.969	0.00465
																									-19.962	0.00571
																									-19.955	0.00676
																									-19.9479	0.00781
																									-19.9409	0.00886
																									-19.9339	0.00991
																									-19.9269	0.01096
																									-19.9199	0.01201
																									-19.9129	0.01306
																									-19.9059	0.01411
																									-19.8989	0.01517
																									-19.8919	0.01622
																									-19.8849	0.01727
																									-19.8779	0.01832
																									-19.8709	0.01937
																									-19.8639	0.02042
																									-19.8569	0.02147
																									-19.8498	0.02252
																									-19.8428	0.02357
																									-19.8358	0.02462
																									-19.8288	0.02568
																									-19.8218	0.02673
																									-19.8148	0.02778
																									-19.8078	0.02883
																									-19.8008	0.02988
																									-19.7938	0.03093
																									-19.7868	0.03198
																									-19.7798	0.03303
																									-19.7728	0.03408
																									-19.7658	0.03514
																									-19.7588	0.03619
																									-19.7518	0.03724
																									-19.7447	0.03829
																									-19.7377	0.03934
																									-19.7307	0.04039
																									-19.7237	0.04144
																									-19.7167	0.04249
																									-19.7097	0.04354
																									-19.7027	0.04459
																									-19.6957	0.04565
																									-19.6887	0.0467
																									-19.6817	0.04775
																									-19.6747	0.0488
																									-19.6677	0.04985
																									-19.6607	0.0509
																									-19.6536	0.05195
																									-19.6467	0.053
																									-19.6396	0.05405
																									-19.6326	0.05511
																									-19.6256	0.05616
																									-19.6186	0.05721
																									-19.6116	0.05826
																									-19.6046	0.05931
																									-19.5976	0.06036
																									-19.5906	0.06141
																									-19.5836	0.06246
																									-19.5766	0.06351
																									-19.5696	0.06456
																									-19.5626	0.06562
																									-19.5556	0.06667
																									-19.5485	0.06772
																									-19.5415	0.06877
																									-19.5345	0.06982
																									-19.5275	0.07087
																									-19.5205	0.07192
																									-19.5135	0.07297
																									-19.5065	0.07402
																									-19.4995	0.07508
																									-19.4925	0.07613
																									-19.4855	0.07718
																									-19.4785	0.07823
																									-19.4715	0.07928
																									-19.4645	0.08033
																									-19.4575	0.08138
																									-19.4505	0.08243
																									-19.4434	0.08348
																									-19.4364	0.08453
																									-19.4294	0.08559
																									-19.4224	0.08664
																									-19.4154	0.08769
																									-19.4084	0.08874
																									-19.4014	0.08979
																									-19.3944	0.09084
																									-19.3874	0.09189
																									-19.3804	0.09294
																									-19.3734	0.09399
																									-19.3664	0.09505
																									-19.3594	0.0961
																									-19.3524	0.09715
																									-19.3453	0.0982
																									-19.3383	0.09925
																									-19.3313	0.1003
																									-19.3243	0.10135
																									-19.3173	0.1024
																									-19.3103	0.10345
																									-19.3033	0.1045
																									-19.2963	0.10556
																									-19.2893	0.10661
																									-19.2823	0.10766
																									-19.2753	0.10871
																									-19.2683	0.10976
																									-19.2613	0.11081
																									-19.2542	0.11186
																									-19.2473	0.11291
																									-19.2402	0.11396
																									-19.2332	0.11502
																									-19.2262	0.11607
																									-19.2192	0.11712
																									-19.2122	0.11817
																									-19.2052	0.11922
																									-19.1982	0.12027
																									-19.1912	0.12132
																									-19.1842	0.12237
																									-19.1772	0.12342
																									-19.1702	0.12447
																									-19.1632	0.12553
																									-19.1562	0.12658
																									-19.1491	0.12763
																									-19.1421	0.12868
																									-19.1351	0.12973
																									-19.1281	0.13078
																									-19.1211	0.13183
																									-19.1141	0.13288
																									-19.1071	0.13393
																									-19.1001	0.13498
																									-19.0931	0.13604
																									-19.0861	0.13709
																									-19.0791	0.13814
																									-19.0721	0.13919
																									-19.0651	0.14024
																									-19.0581	0.14129
																									-19.0511	0.14234
																									-19.044	0.14339
																									-19.037	0.14444
																									-19.03	0.1455

## Sheet: Figure 4
Figure 4b	C-MEA-CCS (CoNiS//Zirfon Thin//CoNiS)		Figure 4b	C-MEA-CCS (CoNiS//m-PBI//CoNiS)		Figure 4b	All-in-one MEA-S		Figure 4c	C-MEA-CCM(CoNiS//X37-50//CoNiS)		Figure 4c	C-MEA-CCM (Pt/C//X37-50//IrO2)		Figure 4c	C-MEA-CCS (CoNiS//X37-50//CoNiS)		Figure 4c	All-in-one MEA-S		Figure 4d	C-MEA-CCS (CoNiS//Zirfon Thin//CoNiS)		Figure 4d	C-MEA-CCS (CoNiS//m-PBI//CoNiS)		Figure 4d	All-in-one MEA-S		Figure 4e	C-MEA-CCM (CoNiS//X37-50//CoNiS)		Figure 4e	C-MEA-CCM (Pt/C//X37-50//IrO2)		Figure 4e	C-MEA-CCS (CoNiS//X37-50//CoNiS)		Figure 4e	All-in-one MEA-S		Figure 4f	ALWE		Figure 4f	AEMWE&PGM free		Figure 4f	PEMWE
Current density / A cm-2	Voltage / V		Current density / A cm-2	Voltage / V		Current density / A cm-2	Voltage / V		Current density / A cm-2	Voltage / V		Current density / A cm-2	Voltage / V		Current density / A cm-2	Voltage / V		Current density / A cm-2	Voltage / V		Zreal / Ω cm2	Zimag / Ω cm2		Zreal / Ω cm2	Zimag / Ω cm2		Zreal / Ω cm2	Zimag / Ω cm2		Zreal / Ω cm2	Zimag / Ω cm2		Zreal / Ω cm2	Zimag / Ω cm2		Zreal / Ω cm2	Zimag / Ω cm2		Zreal / Ω cm2	Zimag / Ω cm2		Current density / A cm-2	Voltage / V		Current density / A cm-2	Voltage / V		Current density / A cm-2	Voltage / V
0	1.095		0	1.0981		0	1.1		0	1.0987		0	1.1		0	1.1		0	1.1003		0.36146	-0.04796		0.30859	-0.06169		0.08161	-0.06453		0.38657	0.0171		0.36389	0.00187		0.416	0.01086		0.2168	-0.000363274		1.5	1.92		0.5	1.75		1.95	1.95
0	1.1982		0	1.2001		0	1.15		0	1.1998		0	1.1998		0	1.1998		0	1.1951		0.36159	-0.03719		0.30869	-0.04838		0.08206	-0.04988		0.38727	0.0192		0.36508	0.01051		0.41714	0.01336		0.2176	0.00388		0.6	1.7		0.4	2		1.5	1.8
0	1.25		0	1.25		0	1.2		0	1.25		0.002	1.2491		0.002	1.2491		0.009	1.2503		0.36174	-0.02847		0.30881	-0.03768		0.08257	-0.03805		0.38807	0.02154		0.36644	0.0184		0.41844	0.01614		0.21858	0.00795		0.5	1.93		0.3	2.1		3	1.87
0	1.2999		0	1.2999		0	1.25		0.012	1.2999		0.012	1.3002		0.012	1.3281		0.033	1.299		0.36193	-0.02132		0.30895	-0.02902		0.08315	-0.02843		0.38897	0.02415		0.36801	0.02577		0.4199	0.01921		0.21977	0.01199		1.4	2.1		0.5	1.72		2	1.8
0	1.3492		0	1.3501		0.014	1.2993		0.016	1.3501		0.025	1.3402		0.017	1.3501		0.052	1.3526		0.36215	-0.0154		0.30913	-0.02195		0.08382	-0.02053		0.38999	0.02705		0.3698	0.03276		0.42155	0.02259		0.22125	0.01612		1	2.05		0.85	2.2		1.45	1.9
0.029	1.4		0.029	1.4		0.03	1.3439		0.032	1.3954		0.038	1.3994		0.031	1.3997		0.114	1.3982		0.36241	-0.01039		0.30934	-0.01611		0.0846	-0.01398		0.39114	0.03027		0.37184	0.03948		0.4234	0.02631		0.22309	0.02042		0.2	2.12		0.92	1.8		3.8	2.2
0.081	1.4497		0.081	1.4447		0.079	1.3994		0.063	1.45		0.067	1.4497		0.046	1.4497		0.22	1.4478		0.36274	-0.00604		0.3096	-0.0112		0.08549	-0.00845		0.39243	0.03383		0.37416	0.046		0.4255	0.03039		0.22541	0.02491		0.4	1.85		0.9	2.13
0.197	1.4999		0.198	1.4999		0.131	1.449		0.093	1.489		0.109	1.4962		0.089	1.4999		0.372	1.49		0.36314	-0.00215		0.30993	-0.00696		0.08652	-0.00369		0.39389	0.03777		0.37676	0.05234		0.42786	0.03483		0.22831	0.02955					0.37	2
0.387	1.5492		0.391	1.5492		0.247	1.4989		0.148	1.547		0.177	1.5501		0.14	1.5498		0.525	1.5479		0.36365	0.00146		0.31036	-0.0032		0.0877	0.000497707		0.39554	0.04211		0.37967	0.0585		0.43051	0.03964		0.2319	0.03419
0.587	1.6		0.591	1.6		0.44	1.5495		0.19	1.6		0.231	1.6		0.205	1.5938		0.674	1.5982		0.36429	0.00495		0.3109	0.00027115		0.08906	0.00428		0.39739	0.04687		0.38289	0.06442		0.43348	0.04484		0.2362	0.0386
0.692	1.6493		0.719	1.6499		0.725	1.5991		0.238	1.6499		0.304	1.6499		0.311	1.6499		0.859	1.6493		0.36511	0.00845		0.31161	0.0036		0.09063	0.0078		0.39948	0.05208		0.38641	0.07008		0.43681	0.05041		0.24114	0.04255
0.82	1.6977		0.843	1.7005		0.977	1.6493		0.292	1.7001		0.368	1.7001		0.385	1.6989		1.043	1.6967		0.36618	0.01206		0.31255	0.0069		0.09244	0.01116		0.40182	0.05776		0.39022	0.07539		0.44054	0.05633		0.24655	0.04586
0.973	1.7504		1.038	1.7485		1.33	1.6995		0.35	1.7501		0.45	1.7501		0.494	1.7498		1.257	1.7501		0.36759	0.01587		0.3138	0.01029		0.09452	0.01445		0.40446	0.0639		0.39429	0.08032		0.4447	0.06258		0.25222	0.04853
1.12	1.7978		1.207	1.8		1.86	1.7488		0.397	1.7978		0.515	1.8		0.625	1.7997		1.432	1.7997		0.36944	0.01989		0.31548	0.01381		0.09692	0.01776		0.40741	0.07052		0.39859	0.08483		0.44932	0.06911		0.25798	0.05071
1.235	1.8499		1.383	1.8502		2.346	1.7981		0.473	1.8496		0.577	1.835		0.74	1.8499		1.62	1.8505		0.37182	0.02408		0.31769	0.01747		0.09968	0.02113		0.41072	0.07761		0.40307	0.08893		0.45444	0.07585		0.2638	0.05262
1.32	1.8899		1.578	1.8992		2.883	1.839		0.527	1.9001		0.661	1.9001		0.832	1.8998		1.778	1.8831		0.37481	0.02831		0.32054	0.02122		0.10285	0.02462		0.41441	0.08515		0.4077	0.09266		0.46008	0.08271		0.26971	0.05441
1.451	1.9503		1.726	1.9311		3.662	1.8998		0.576	1.95		0.713	1.9336		0.942	1.95		2.006	1.9497		0.37839	0.03241		0.32408	0.02491		0.10649	0.02825		0.41852	0.09308		0.41243	0.09613		0.46627	0.08959		0.27577	0.05615
1.594	1.9993		2.051	1.9971		4.286	1.9479		0.63	1.9999		0.814	1.9975		1.066	1.9999		2.206	2.0002		0.38245	0.03625		0.32823	0.02842		0.11066	0.03204		0.42309	0.10136		0.41723	0.09945		0.47302	0.09636		0.28208	0.0578
1.803	2.0874		2.465	2.1001		5.009	1.9909		0.747	2.0982		0.957	2.0849		1.288	2.0998		2.604	2.1001		0.38681	0.03981		0.33283	0.03168		0.11541	0.03599		0.42814	0.10989		0.4221	0.1028		0.48033	0.10289		0.28865	0.05928
2.067	2.1999		2.882	2.1971		5.899	2.0492		0.855	2.1946		1.139	2.198		1.534	2.1863		2.952	2.2002		0.39131	0.04325		0.33767	0.03476		0.12082	0.04009		0.4337	0.11857		0.42703	0.10636		0.48818	0.109		0.29551	0.06046
2.321	2.2923		3.249	2.2715		6.701	2.0995		0.963	2.2703		1.283	2.3		1.795	2.2997		3.302	2.2997		0.39586	0.04686		0.34264	0.03785		0.12694	0.04429		0.43979	0.12727		0.43207	0.11029		0.49654	0.11454		0.3026	0.06122
						7.429	2.1494														0.40053	0.05092		0.34774	0.04122		0.13383	0.04855		0.44643	0.13582		0.43726	0.11473		0.50537	0.11933		0.30984	0.06145
						8.352	2.1987														0.40547	0.05566		0.35311	0.04507		0.14152	0.05277		0.4536	0.14404		0.44267	0.11978		0.5146	0.12323		0.31714	0.06108
						9.045	2.2492														0.41085	0.06124		0.35896	0.04955		0.15004	0.05686		0.46131	0.15174		0.44839	0.12545		0.52414	0.12611		0.32438	0.06008
						9.859	2.2976														0.41691	0.06769		0.36556	0.0547		0.15939	0.0607		0.46951	0.1587		0.45451	0.13164		0.53389	0.12785		0.33144	0.05847
																					0.42384	0.075		0.37317	0.06046		0.16953	0.06417		0.47816	0.16473		0.46112	0.13817		0.54375	0.12841		0.33821	0.05628
																					0.43185	0.08307		0.38201	0.0667		0.18038	0.06712		0.48719	0.16962		0.46829	0.14471		0.55359	0.12776		0.34461	0.05361
																					0.44113	0.09175		0.39229	0.0732		0.19183	0.06944		0.49653	0.17321		0.47606	0.15083		0.56331	0.12595		0.35057	0.05056
																					0.45185	0.10081		0.40416	0.07968		0.20374	0.07102		0.50608	0.17537		0.48441	0.15602		0.5728	0.12303		0.35604	0.04723
																					0.46412	0.10993		0.41766	0.08576		0.21592	0.07178		0.51573	0.17603		0.49328	0.15975		0.58196	0.11913		0.36101	0.04375
																					0.47802	0.11874		0.43272	0.09103		0.22818	0.07169		0.52537	0.17515		0.50252	0.16152		0.59071	0.1144		0.36548	0.04021
																					0.49352	0.12681		0.44914	0.0951		0.24031	0.07075		0.53489	0.17278		0.51194	0.16099		0.59898	0.109		0.36945	0.03669
																					0.5105	0.13366		0.46654	0.0976		0.25211	0.06901		0.54419	0.16899		0.52129	0.158		0.60674	0.10311		0.37297	0.03327
																					0.52873	0.13887		0.48446	0.0983		0.26342	0.06656		0.55317	0.16392		0.53035	0.15259		0.61394	0.09692		0.37606	0.03
																					0.54784	0.14204		0.50234	0.09711		0.2741	0.06351		0.56176	0.15775		0.53889	0.14506		0.62058	0.0906		0.37876	0.02693
																					0.56741	0.14295		0.51964	0.09412		0.28404	0.06		0.56989	0.15067		0.54674	0.13583		0.62667	0.08431		0.38112	0.02406
																					0.58694	0.1415		0.5359	0.08956		0.29317	0.05616		0.57752	0.14288		0.55381	0.12542		0.63222	0.07822		0.38317	0.02142
																					0.60595	0.1378		0.55076	0.08379		0.30148	0.05212		0.58462	0.1346		0.56004	0.11436		0.63724	0.07247		0.38494	0.01901
																					0.624	0.1321		0.56402	0.07719		0.30896	0.04801		0.59118	0.12602		0.56544	0.10311		0.64178	0.06718
																					0.64077	0.12477		0.5756	0.07016		0.31564	0.04391		0.59719	0.11731		0.57006	0.09209		0.64585	0.06249
																					0.65601	0.11626		0.58555	0.06301		0.32157	0.03992		0.60268	0.10865		0.57727	0.07174		0.64951	0.05851
																					0.66964	0.10701		0.59398	0.05603		0.32681	0.0361		0.60766	0.10014		0.58003	0.06274		0.65277	0.05539
																					0.68162	0.09742		0.60106	0.0494		0.3314	0.03249		0.61216	0.09191		0.58232	0.05459		0.65568	0.05325
																					0.69203	0.08785		0.60695	0.04324		0.33542	0.02911		0.61621	0.08403		0.58423	0.04732		0.65828	0.05226
																					0.70099	0.07858		0.61183	0.03763		0.33893	0.026		0.61984	0.07656		0.58582	0.04088		0.66058	0.05263
																					0.70863	0.06978		0.61586	0.03259		0.34199	0.02314		0.62309	0.06954		0.58824	0.03026		0.66263	0.05458
																					0.71512	0.0616		0.61918	0.02811		0.34465	0.02054		0.626	0.06299		0.58993	0.02224		--	--
																					0.72061	0.0541		0.62193	0.02417		0.34697	0.01818		0.62859	0.05691					--	--
																					0.72523	0.04732		0.62419	0.02072		0.34897	0.01607		0.63089	0.0513					--	--
																					0.72912	0.04123		0.62761	0.01513		0.35072	0.01417		0.63295	0.04616
																					0.73748	0.02683					0.35223	0.01248		0.63477	0.04146
																					0.73943	0.02316					0.35355	0.01097
																											0.35469	0.00964
																											0.35568	0.00846
																											0.35654	0.00742

## Sheet: Figure 5
Figure 5d	C-MEA-CCM before stability in 5 wt% KOH		Figure 5d	C-MEA-CCM after stability in 5 wt% KOH		Figure 5d	All-in-one MEA-S before stability in 5 wt% KOH		Figure 5d	All-in-one MEA-S before stability in 5 wt% KOH		Figure 5d	All-in-one MEA-S before stability in 30 wt% KOH		Figure 5d	All-in-one MEA-S after stability in 30 wt% KOH		Figure 5e	C-MEA-CCM before stability in 5 wt% KOH		Figure 5e	C-MEA-CCM after stability in 5 wt% KOH		Figure 5e	All-in-one MEA-S before stability in 5 wt% KOH		Figure 5e	All-in-one MEA-S after stability in 5 wt% KOH		Figure 5e	All-in-one MEA-S before stability in 30 wt% KOH		Figure 5e	All-in-one MEA-S after stability in 30 wt% KOH		Figure 5f	Theoritical data 4000 mA cm-2			Figure 5f	Theoritical data 1000 mA cm-2			Figure 5f	Experimental data 4000 mA cm-2			Figure 5f	Experimental data 1000 mA cm-2
Current density / A cm-2	Voltage / V		Current density / A cm-2	Voltage / V		Current density / A cm-2	Voltage / V		Current density / A cm-2	Voltage / V		Current density / A cm-2	Voltage / V		Current density / A cm-2	Voltage / V		Zreal / Ω cm2	Zimag / Ω cm2		Zreal / Ω cm2	Zimag / Ω cm2		Zreal / Ω cm2	Zimag / Ω cm2		Zreal / Ω cm2	Zimag / Ω cm2		Zreal / Ω cm2	Zimag / Ω cm2		Zreal / Ω cm2	Zimag / Ω cm2		Time / s	Gas produced / mmol	Gas produced / mmol		Time / s	Gas produced / mmol	Gas produced / mmol		Time / s	Gas produced / mmol	Gas produced / mmol		Time / s	Gas produced / mmol
0	1.1		0	1.1988		0	1.1003		0	1.1003		0	1.1		0	1.1		0.52022	-0.22205		0.36389	0.00187		0.21184	-0.000435929		0.21362	-0.03895		0.08161	-0.06453		0.08825	-0.05352		0	0	0		0	0	0		0	0	0		0	0
0	1.1998		0	1.2491		0	1.1951		0	1.1951		0	1.15		0	1.15		0.52262	-0.16408		0.36508	0.01051		0.21288	0.00466		0.21382	-0.03013		0.08206	-0.04988		0.09018	-0.03805		300	9.504	4.752		300	2.376	1.188		300	9.2	4.76		300	2.3
0.015	1.2491		0.003	1.2993		0.014	1.2503		0.014	1.2503		0	1.2		0	1.2		0.52534	-0.11655		0.36644	0.0184		0.21415	0.00954		0.21404	-0.02302		0.08257	-0.03805		0.09243	-0.02514		600	18.996	9.498		600	4.749	2.3745		600	18.86	9.4		600	4.715
0.022	1.3002		0.013	1.3495		0.033	1.299		0.031	1.299		0.008	1.25		0	1.25		0.52845	-0.0772		0.36801	0.02577		0.2157	0.01439		0.21429	-0.01724		0.08315	-0.02843		0.09505	-0.01419		900	28.5	14.25		900	7.125	3.5625		900	28.2	14		900	7.05
0.025	1.3402		0.016	1.3997		0.052	1.3526		0.049	1.3526		0.014	1.2993		0.013	1.2994		0.53197	-0.0442		0.3698	0.03276		0.21763	0.01934		0.21458	-0.01251		0.08382	-0.02053		0.09811	-0.00472		1200	38.016	19.008		1200	9.504	4.752		1200	38.4	18.8		1200	9.6
0.038	1.3994		0.018	1.4487		0.114	1.3982		0.106	1.3982		0.03	1.3439		0.03	1.3441		0.53597	-0.01607		0.37184	0.03948		0.22002	0.0245		0.2149	-0.00858		0.0846	-0.01398		0.10167	0.00364		1500	47.52	23.76		1500	11.88	5.94		1500	47.2	23.6		1500	11.8
0.067	1.4497		0.022	1.4974		0.22	1.4478		0.206	1.4478		0.079	1.3994		0.079	1.39993		0.54051	0.00829		0.37416	0.046		0.22303	0.02989		0.21527	-0.00528		0.08549	-0.00845		0.10582	0.01119		1800	57.024	28.512		1800	14.256	7.128		1800	57	28.4		1800	14.25
0.109	1.4962		0.041	1.5495		0.372	1.49		0.347	1.49		0.131	1.449		0.131	1.44987		0.54566	0.02981		0.37676	0.05234		0.2268	0.03546		0.21569	-0.00245		0.08652	-0.00369		0.11065	0.01817
0.177	1.5501		0.068	1.5892		0.525	1.5479		0.49	1.5479		0.247	1.4989		0.246	1.50055		0.55146	0.04918		0.37967	0.0585		0.23147	0.04103		0.21616	3.84045e-05		0.0877	0.000497707		0.11626	0.02476
0.231	1.6		0.092	1.6378		0.674	1.5982		0.629	1.5982		0.44	1.5495		0.434	1.55243		0.55801	0.06693		0.38289	0.06442		0.23706	0.04632		0.2167	0.00229		0.08906	0.00428		0.12274	0.03108
0.304	1.6499		0.128	1.6995		0.859	1.6493		0.802	1.6493		0.725	1.5991		0.766	1.60394		0.56537	0.08347		0.38641	0.07008		0.24348	0.05106		0.21732	0.0044		0.09063	0.0078		0.13021	0.03719
0.368	1.7001		0.168	1.7491		1.043	1.6967		0.974	1.6967		0.977	1.6493		1.031	1.65581		0.57361	0.09905		0.39022	0.07539		0.25052	0.05503		0.21802	0.00643		0.09244	0.01116		0.13877	0.04313
0.45	1.7501		0.204	1.7994		1.257	1.7501		1.174	1.7501		1.33	1.6995		1.404	1.70837		0.58278	0.11382		0.39429	0.08032		0.25789	0.05824		0.21882	0.00846		0.09452	0.01445		0.1485	0.04887
0.515	1.8		0.258	1.8493		1.432	1.7997		1.337	1.7997		1.86	1.7488		1.964	1.7612		0.59294	0.12788		0.39859	0.08483		0.26537	0.06085		0.21975	0.01054		0.09692	0.01776		0.15949	0.05436
0.577	1.835		0.311	1.8998		1.62	1.8505		1.513	1.8505		2.346	1.7981		2.477	1.81374		0.60414	0.14116		0.40307	0.08893		0.27294	0.06314		0.22081	0.01273		0.09968	0.02113		0.17174	0.05949
0.661	1.9001		0.373	1.9488		1.778	1.8831		1.66	1.8831		2.883	1.839		3.044	1.85822		0.61636	0.15362		0.4077	0.09266		0.28062	0.06529		0.22205	0.01507		0.10285	0.02462		0.18524	0.06413
0.713	1.9336		0.423	1.9875		2.006	1.9497		1.873	1.9497		3.662	1.8998		3.867	1.92422		0.62961	0.16509		0.41243	0.09613		0.2885	0.06738		0.2235	0.0176		0.10649	0.02825		0.19992	0.06813
0.814	1.9975		0.499	2.0486		2.206	2.0002		2.06	2.0002		4.286	1.9479		4.525	1.97647		0.64381	0.17541		0.41723	0.09945		0.2967	0.06936		0.22519	0.02037		0.11066	0.03204		0.2156	0.07134
0.957	2.0849		0.562	2.0898		2.604	2.1001		2.431	2.1001		5.009	1.9909		5.289	2.02429		0.65889	0.18437		0.4221	0.1028		0.30525	0.07114		0.22719	0.02338		0.11541	0.03599		0.23206	0.07363
1.139	2.198		0.649	2.1497		2.953	2.2002		2.757	2.2002		5.899	2.0492		6.229	2.08853		0.6747	0.19179		0.42703	0.10636		0.31416	0.07255		0.22956	0.02662		0.12082	0.04009		0.24903	0.07489
			0.727	2.1962														0.69109	0.19753		0.43207	0.11029		0.32338	0.07346		0.23235	0.03007		0.12694	0.04429		0.26617	0.07507
																		0.70784	0.2015		0.43726	0.11473		0.33279	0.07374		0.23561	0.03364		0.13383	0.04855		0.28315	0.07418
																		0.72476	0.20371		0.44267	0.11978		0.34228	0.0733		0.23936	0.03722		0.14152	0.05277		0.29963	0.07229
																		0.74161	0.20425		0.44839	0.12545		0.35169	0.0721		0.24356	0.04072		0.15004	0.05686		0.31532	0.06952
																		0.75818	0.20328		0.45451	0.13164		0.36087	0.07016		0.24814	0.04409		0.15939	0.0607		0.33001	0.06602
																		0.77426	0.20112		0.46112	0.13817		0.36967	0.06754		0.25304	0.04734		0.16953	0.06417		0.34354	0.06198
																		0.78972	0.19816		0.46829	0.14471		0.37799	0.06433		0.25821	0.05055		0.18038	0.06712		0.35581	0.05758
																		0.80444	0.19482		0.47606	0.15083		0.38574	0.06067		0.26365	0.0538		0.19183	0.06944		0.36681	0.05299
																		0.81836	0.19167		0.48441	0.15602		0.39285	0.05668		0.26941	0.05719		0.20374	0.07102		0.37657	0.04836
																		0.83151	0.18928		0.49328	0.15975		0.39931	0.0525		0.27553	0.06073		0.21592	0.07178		0.38515	0.0438
																		0.844	0.18823		0.50252	0.16152		0.40512	0.04825		0.28209	0.06439		0.22818	0.07169		0.39913	0.03527
																		0.85604	0.18915		0.51194	0.16099		0.41029	0.04403		0.28915	0.06813		0.24031	0.07075		0.40475	0.03141
																		0.86794	0.1926		0.52129	0.158		0.41486	0.03992		0.29674	0.07186		0.25211	0.06901		0.41375	0.02461
																		0.8802	0.19901		0.53035	0.15259		0.41888	0.036		0.30487	0.07546		0.26342	0.06656		0.41733	0.02167
																		0.89347	0.2085		0.53889	0.14506		0.42239	0.03232		0.31354	0.07881		0.2741	0.06351
																		0.90856	0.22065		0.54674	0.13583		0.42546	0.02887		0.32272	0.0818		0.28404	0.06
																		0.92632	0.23415		0.55381	0.12542		0.42812	0.0257		0.33234	0.0843		0.29317	0.05616
																		0.94733	0.2466		0.56004	0.11436		0.43042	0.02281		0.34233	0.08621		0.30148	0.05212
																		0.97151	0.25469		0.56544	0.10311					0.35259	0.08745		0.30896	0.04801
																		0.99777	0.25516		0.57006	0.09209					0.363	0.08794		0.31564	0.04391
																		1.02413	0.24623		0.57727	0.07174					0.37345	0.08767		0.32157	0.03992
																		1.04836	0.22847		0.58003	0.06274					0.38381	0.08663		0.32681	0.0361
																		1.06886	0.20457		0.58232	0.05459					0.39395	0.08485		0.3314	0.03249
																		1.08504	0.17793		0.58423	0.04732					0.40377	0.08241		0.33542	0.02911
																		1.09719	0.15149		0.58582	0.04088					0.41317	0.07937		0.33893	0.026
																		1.10602	0.12712		0.58824	0.03026					0.42208	0.07585		0.34199	0.02314
																		1.11688	0.0874		0.58993	0.02224					0.43044	0.07194		0.34465	0.02054
																		1.12016	0.07209								0.43821	0.06775		0.34697	0.01818
																											0.44538	0.0634		0.34897	0.01607
																											0.45196	0.05898		0.35072	0.01417
																											0.45794	0.05456		0.35223	0.01248
																											0.46336	0.05023		0.35355	0.01097
																											0.46824	0.04603		0.35469	0.00964
																											0.47262	0.04202		0.35568	0.00846
																											0.47654	0.03821		0.35654	0.00742
																											0.48005	0.03464
																											0.48316	0.03131
																											0.48594	0.02823
																											0.4884	0.0254
																											0.49058	0.0228
																											0.49251	0.02043
																											0.49422	0.01828
																											0.49573	0.01633
																											0.49707	0.01458
[truncated: 21 more columns]

## Sheet: Figure 6
Figure 6b	All-in-one MEA-R		Figure 6b	All-in-one MEA-Z		Figure 6b	All-in-one MEA-NW		Figure 6b	All-in-one MEA (CoNiS@FeNi LDH		Figure 6c			Figure 6d	All-in-one MEA-R@2000 mA cm-2		Figure 6d	All-in-one MEA(CoNiS@FeNi LDH)@1000 mA cm-2
Current density / A cm-2	Voltage / V		Current density / A cm-2	Voltage / V		Current density / A cm-2	Voltage / V		Current density / A cm-2	Voltage / V			LCOH / $ kg-1		Time / h	Voltage / V		Time / h	Voltage / V
0	1.0984		0	1.0984		0	1.3039		0	1.0984		C-MEA-CCM (Pt/C//X37-50//IrO2) 5 wt% KOH	1.733		0.01667	2.0155		0.01667	1.6194
0	1.1705		0	1.1496		0	1.2962		0	1.1496		C-MEA-CCS (CoNiS//Zirfon Thin//CoNiS) 30 wt% KOH	1.403		0.03333	2.0143		0.03333	1.61694
0	1.2198		0.024	1.2491		0	1.2897		0	1.1951		All-in-one MEA 5 wt% KOH	1.234		0.05	2.0177		0.05	1.61664
0	1.2619		0.046	1.35		0	1.2838		0.016	1.2491		All-in-one MEA 30 wt% KOH	1.051		0.06667	2.0168		0.06667	1.61602
0.018	1.319		0.053	1.388		0.01	1.2993		0.022	1.2993					0.08333	2.0171		0.08333	1.61602
0.048	1.3649		0.061	1.444		0.021	1.3439		0.042	1.343					0.1	2.0168		0.1	1.61602
0.091	1.4194		0.089	1.491		0.055	1.3994		0.073	1.3994					0.11667	2.0146		0.11667	1.61541
0.158	1.4693		0.143	1.536		0.092	1.449		0.153	1.4493					0.13333	2.0149		0.13333	1.61541
0.25	1.5193		0.289	1.594		0.174	1.4989		0.348	1.4993					0.15	2.0115		0.15	1.6148
0.339	1.5695		0.483	1.636		0.309	1.5495		0.677	1.5495					0.16667	2.0097		0.16667	1.6151
0.446	1.6191		0.759	1.694		0.511	1.5991		0.938	1.5994					0.18333	2.009		0.18333	1.6148
0.59	1.6665		1.018	1.737		0.687	1.6493		1.417	1.6484					0.2	2.0097		0.2	1.6148
0.766	1.7195		1.306	1.792		0.936	1.6995		1.815	1.698					0.21667	2.0106		0.21667	1.61449
0.999	1.7698		1.674	1.844		1.309	1.7488		2.43	1.7494					0.23333	2.0134		0.23333	1.61418
1.158	1.8147		2.015	1.886		1.652	1.7981		2.989	1.799					0.25	2.0128		0.25	1.61418
1.403	1.8634		2.387	1.94		2.03	1.839		3.555	1.8477					0.26667	2.0121		0.26667	1.61418
1.678	1.9195		2.828	1.991		2.578	1.8998		4.184	1.8995					0.28333	2.0124		0.28333	1.61449
1.942	1.9666		3.234	2.036		3.017	1.9479		4.69	1.9494					0.3	2.014		0.3	1.61388
2.213	2.019		3.575	2.087		3.526	1.9909		5.27	1.9944					0.31667	2.0131		0.31667	1.61357
2.519	2.0683		3.951	2.145		4.153	2.0492		5.736	2.0418					0.33333	2.014		0.33333	1.61388
2.808	2.1157		4.303	2.192		4.718	2.0995		6.227	2.0954					0.35	2.0143		0.35	1.61326
3.127	2.1697		4.675	2.239		5.23	2.1494		6.845	2.1491					0.36667	2.0128		0.36667	1.61388
3.396	2.219		5.066	2.292		5.88	2.1987		7.452	2.1974					0.38333	2.0143		0.38333	1.61357
3.724	2.2698		5.508	2.339		6.368	2.2492		7.988	2.2473					0.4	2.014		0.4	1.61326
4.017	2.3194		5.886	2.388		6.941	2.2976		8.589	2.2997					0.41667	2.0149		0.41667	1.61326
4.341	2.3693					8.24	2.3958		9.206	2.3493					0.43333	2.0134		0.43333	1.61326
4.649	2.4192								9.865	2.3992					0.45	2.0134		0.45	1.61296
															0.46667	2.0128		0.46667	1.61296
															0.48333	2.0149		0.48333	1.61326
															0.5	2.0152		0.5	1.61265
															0.51667	2.0152		0.51667	1.61234
															0.53333	2.0149		0.53333	1.61265
															0.55	2.0137		0.55	1.61296
															0.56667	2.0149		0.56667	1.61265
															0.58333	2.0152		0.58333	1.61234
															0.6	2.0162		0.6	1.61203
															0.61667	2.0159		0.61667	1.61234
															0.63333	2.014		0.63333	1.61173
															0.65	2.0137		0.65	1.61203
															0.66667	2.0171		0.66667	1.61173
															0.68333	2.0155		0.68333	1.61203
															0.7	2.0134		0.7	1.61173
															0.71667	2.0152		0.71667	1.61203
															0.73333	2.014		0.73333	1.61173
															0.75	2.0165		0.75	1.61203
															0.76667	2.0174		0.76667	1.61203
															0.78333	2.0152		0.78333	1.61142
															0.8	2.0162		0.8	1.61203
															0.81667	2.0155		0.81667	1.61203
															0.83333	2.0155		0.83333	1.61142
															0.85	2.0165		0.85	1.61142
															0.86667	2.0162		0.86667	1.61142
															0.88333	2.0137		0.88333	1.61111
															0.9	2.0137		0.9	1.61173
															0.91667	2.0137		0.91667	1.61111
															0.93333	2.0162		0.93333	1.61142
															0.95	2.0146		0.95	1.61081
															0.96667	2.0131		0.96667	1.61111
															0.98333	2.0121		0.98333	1.61081
															1	2.014		1	1.61111
															1.01667	2.0143		1.01667	1.61111
															1.03333	2.0143		1.03333	1.61142
															1.05	2.0152		1.05	1.61142
															1.06667	2.0137		1.06667	1.61111
															1.08333	2.0143		1.08333	1.61111
															1.1	2.0134		1.1	1.61081
															1.11667	2.0146		1.11667	1.61081
															1.13333	2.014		1.13333	1.61081
															1.15	2.0137		1.15	1.61142
															1.16667	2.0118		1.16667	1.61081
															1.18333	2.014		1.18333	1.6105
															1.2	2.0128		1.2	1.61081
															1.21667	2.0134		1.21667	1.61081
															1.23333	2.0134		1.23333	1.6105
															1.25	2.0115		1.25	1.61111
															1.26667	2.0131		1.26667	1.61081
															1.28333	2.014		1.28333	1.61081
															1.3	2.0155		1.3	1.61081
															1.31667	2.0146		1.31667	1.61081
															1.33333	2.0149		1.33333	1.6105
															1.35	2.0134		1.35	1.61111
															1.36667	2.0146		1.36667	1.6105
															1.38333	2.0078		1.38333	1.61081
															1.4	2.0056		1.4	1.61081
															1.41667	2.0056		1.41667	1.61019
															1.43333	2.0041		1.43333	1.61019
															1.45	2.0072		1.45	1.6105
															1.46667	2.0121		1.46667	1.61081
															1.48333	2.0134		1.48333	1.61081
															1.5	2.0115		1.5	1.6105
															1.51667	2.0131		1.51667	1.61019
															1.53333	2.0149		1.53333	1.61081
															1.55	2.0155		1.55	1.60989
															1.56667	2.0155		1.56667	1.61019
															1.58333	2.0143		1.58333	1.60989
															1.6	2.0159		1.6	1.6105
															1.61667	2.0146		1.61667	1.61019
															1.63333	2.0168		1.63333	1.61019
															1.65	2.0168		1.65	1.60989
															1.66667	2.0162		1.66667	1.61081
															1.68333	2.0152		1.68333	1.61019
															1.7	2.0165		1.7	1.61019
															1.71667	2.0152		1.71667	1.6105
															1.73333	2.0152		1.73333	1.61019
															1.75	2.0149		1.75	1.61019
															1.76667	2.0121		1.76667	1.6105
															1.78333	2.0134		1.78333	1.60989
															1.8	2.014		1.8	1.6105
															1.81667	2.0162		1.81667	1.6105
															1.83333	2.0165		1.83333	1.61019
															1.85	2.014		1.85	1.6105
															1.86667	2.0128		1.86667	1.61019
															1.88333	2.0143		1.88333	1.6105
															1.9	2.0149		1.9	1.60989
															1.91667	2.0143		1.91667	1.61019
															1.93333	2.0137		1.93333	1.60989
															1.95	2.0112		1.95	1.60989
															1.96667	2.0137		1.96667	1.6105
															1.98333	2.0143		1.98333	1.60989
															2	2.0143		2	1.61019
															2.01667	2.0128		2.01667	1.61019
															2.03333	2.0118		2.03333	1.61019
															2.05	2.0131		2.05	1.61081
															2.06667	2.0149		2.06667	1.60989
															2.08333	2.0152		2.08333	1.60989
															2.1	2.0124		2.1	1.61019
															2.11667	2.0152		2.11667	1.61019
															2.13333	2.0134		2.13333	1.60958
															2.15	2.0159		2.15	1.60989
															2.16667	2.0155		2.16667	1.60989
															2.18333	2.0155		2.18333	1.60958
															2.2	2.014		2.2	1.60989
															2.21667	2.014		2.21667	1.61019
															2.23333	2.0143		2.23333	1.60958
															2.25	2.0152		2.25	1.60989
															2.26667	2.0152		2.26667	1.60927
															2.28333	2.0146		2.28333	1.60989
															2.3	2.0146		2.3	1.60989
															2.31667	2.0134		2.31667	1.60958
															2.33333	2.0159		2.33333	1.61019
															2.35	2.0152		2.35	1.60989
															2.36667	2.014		2.36667	1.60989
															2.38333	2.0143		2.38333	1.60989
															2.4	2.0159		2.4	1.60989
															2.41667	2.0159		2.41667	1.60989
															2.43333	2.0152		2.43333	1.60989
															2.45	2.0149		2.45	1.60958
															2.46667	2.0131		2.46667	1.60989
															2.48333	2.0146		2.48333	1.60989
															2.5	2.0152		2.5	1.60927
															2.51667	2.0155		2.51667	1.60958
															2.53333	2.0155		2.53333	1.60989
															2.55	2.0149		2.55	1.60989
															2.56667	2.0137		2.56667	1.60958
															2.58333	2.0159		2.58333	1.61019
															2.6	2.0159		2.6	1.60989
															2.61667	2.0171		2.61667	1.61019
															2.63333	2.0149		2.63333	1.60958
															2.65	2.0121		2.65	1.60989
															2.66667	2.014		2.66667	1.60927
															2.68333	2.0146		2.68333	1.60958
															2.7	2.0152		2.7	1.60927
															2.71667	2.0155		2.71667	1.60958
															2.73333	2.0149		2.73333	1.60958
															2.75	2.014		2.75	1.61019
															2.76667	2.0162		2.76667	1.60958
															2.78333	2.0155		2.78333	1.60958
															2.8	2.0165		2.8	1.60958
															2.81667	2.0171		2.81667	1.61019
															2.83333	2.0149		2.83333	1.60958
															2.85	2.0171		2.85	1.60989
															2.86667	2.018		2.86667	1.60958
															2.88333	2.018		2.88333	1.61019
															2.9	2.018		2.9	1.61019
															2.91667	2.0149		2.91667	1.60989
															2.93333	2.0155		2.93333	1.60989
															2.95	2.0155		2.95	1.60989
															2.96667	2.0165		2.96667	1.60989
															2.98333	2.0143		2.98333	1.60989
															3	2.0159		3	1.60958
															3.01667	2.0159		3.01667	1.60989
															3.03333	2.0177		3.03333	1.60989
															3.05	2.0183		3.05	1.61019
															3.06667	2.0168		3.06667	1.6105
															3.08333	2.0162		3.08333	1.61019
															3.1	2.018		3.1	1.60989
															3.11667	2.0165		3.11667	1.60958
															3.13333	2.0177		3.13333	1.61019
															3.15	2.0168		3.15	1.61019
															3.16667	2.0159		3.16667	1.60989
															3.18333	2.0177		3.18333	1.61019
															3.2	2.0162		3.2	1.61019
															3.21667	2.0196		3.21667	1.60989
															3.23333	2.018		3.23333	1.60989
															3.25	2.0165		3.25	1.60989
															3.26667	2.0165		3.26667	1.60989
															3.28333	2.018		3.28333	1.60958
															3.3	2.0174		3.3	1.61019
															3.31667	2.018		3.31667	1.60989
															3.33333	2.0174		3.33333	1.60989
															3.35	2.0155		3.35	1.61019
															3.36667	2.0168		3.36667	1.60989
															3.38333	2.0165		3.38333	1.60989
															3.4	2.0168		3.4	1.61019
															3.41667	2.0165		3.41667	1.61019
															3.43333	2.0146		3.43333	1.60989
															3.45	2.014		3.45	1.60958
															3.46667	2.0162		3.46667	1.61019
															3.48333	2.0155		3.48333	1.61019
															3.5	2.0162		3.5	1.60989
															3.51667	2.014		3.51667	1.60989
															3.53333	2.0137		3.53333	1.6105
															3.55	2.0159		3.55	1.60989
															3.56667	2.0165		3.56667	1.61019
															3.58333	2.0165		3.58333	1.6105
															3.6	2.0146		3.6	1.61019
															3.61667	2.014		3.61667	1.61019
															3.63333	2.0143		3.63333	1.61019
															3.65	2.0152		3.65	1.6105
															3.66667	2.014		3.66667	1.60989
															3.68333	2.0121		3.68333	1.61019
															3.7	2.0134		3.7	1.60989
															3.71667	2.0115		3.71667	1.60989
															3.73333	2.0143		3.73333	1.61019
															3.75	2.0143		3.75	1.61019
															3.76667	2.0124		3.76667	1.6105
															3.78333	2.0137		3.78333	1.60989
															3.8	2.0152		3.8	1.6105
															3.81667	2.014		3.81667	1.6105
															3.83333	2.0155		3.83333	1.61081
															3.85	2.0152		3.85	1.61081
															3.86667	2.0143		3.86667	1.61019
															3.88333	2.0152		3.88333	1.61019
															3.9	2.0146		3.9	1.6105
															3.91667	2.0165		3.91667	1.6105
															3.93333	2.0171		3.93333	1.6105
															3.95	2.0155		3.95	1.60958
															3.96667	2.0143		3.96667	1.60958
															3.98333	2.0174		3.98333	1.60989
															4	2.0159		4	1.61019
															4.01667	2.0174		4.01667	1.61019
															4.03333	2.0155		4.03333	1.6105
															4.05	2.014		4.05	1.60989
															4.06667	2.0165		4.06667	1.60989
															4.08333	2.0155		4.08333	1.61081
															4.1	2.0165		4.1	1.61019
															4.11667	2.0146		4.11667	1.6105
															4.13333	2.014		4.13333	1.61081
															4.15	2.0143		4.15	1.61019
															4.16667	2.0171		4.16667	1.61019
															4.18333	2.0152		4.18333	1.61019
															4.2	2.0143		4.2	1.61019
															4.21667	2.0155		4.21667	1.61019
															4.23333	2.0131		4.23333	1.6105
															4.25	2.0155		4.25	1.61081
															4.26667	2.0137		4.26667	1.61019
															4.28333	2.0152		4.28333	1.61019
															4.3	2.0143		4.3	1.6105
															4.31667	2.0128		4.31667	1.61019
															4.33333	2.0131		4.33333	1.6105
															4.35	2.014		4.35	1.61019
															4.36667	2.0131		4.36667	1.61019
															4.38333	2.0118		4.38333	1.61081
															4.4	2.0121		4.4	1.6105
															4.41667	2.0097		4.41667	1.6105
															4.43333	2.0118		4.43333	1.61019
															4.45	2.0106		4.45	1.6105
															4.46667	2.0097		4.46667	1.6105
															4.48333	2.0103		4.48333	1.6105
															4.5	2.0109		4.5	1.61019
															4.51667	2.0112		4.51667	1.61019
															4.53333	2.0115		4.53333	1.61019
															4.55	2.0115		4.55	1.61081
															4.56667	2.0097		4.56667	1.6105
															4.58333	2.0109		4.58333	1.6105
															4.6	2.0118		4.6	1.6105
															4.61667	2.0131		4.61667	1.61019
															4.63333	2.0128		4.63333	1.61019
															4.65	2.0106		4.65	1.6105
															4.66667	2.0112		4.66667	1.6105
															4.68333	2.0137		4.68333	1.61019
															4.7	2.0121		4.7	1.61019
															4.71667	2.0131		4.71667	1.6105
															4.73333	2.0112		4.73333	1.6105
															4.75	2.009		4.75	1.61019
															4.76667	2.005		4.76667	1.61019
															4.78333	2.0078		4.78333	1.61019
															4.8	2.0097		4.8	1.60989
															4.81667	2.0066		4.81667	1.60989
															4.83333	2.0069		4.83333	1.60989
															4.85	2.0081		4.85	1.60989
															4.86667	2.0115		4.86667	1.61081
															4.88333	2.0103		4.88333	1.6105
															4.9	2.0109		4.9	1.6105
															4.91667	2.0075		4.91667	1.6105
															4.93333	2.0072		4.93333	1.60989
															4.95	2.0093		4.95	1.61019
															4.96667	2.0093		4.96667	1.61019
															4.98333	2.0093		4.98333	1.61019
															5	2.0081		5	1.6105
															5.01667	2.0059		5.01667	1.61019
															5.03333	2.0066		5.03333	1.61019
															5.05	2.0069		5.05	1.6105
															5.06667	2.0059		5.06667	1.61019
															5.08333	2.0053		5.08333	1.61019
															5.1	2.0056		5.1	1.61019
															5.11667	2.0035		5.11667	1.6105
															5.13333	2.0059		5.13333	1.6105
															5.15	2.0053		5.15	1.6105
															5.16667	2.0056		5.16667	1.61019
															5.18333	2.0047		5.18333	1.61019
															5.2	2.0062		5.2	1.61019
															5.21667	2.0047		5.21667	1.60989
															5.23333	2.0066		5.23333	1.61019
															5.25	2.0056		5.25	1.61019
															5.26667	2.0044		5.26667	1.6105
															5.28333	2.0053		5.28333	1.60989
															5.3	2.0031		5.3	1.6105
															5.31667	2.005		5.31667	1.61019
															5.33333	2.0059		5.33333	1.61019
															5.35	2.0035		5.35	1.6105
															5.36667	2.0056		5.36667	1.61081
															5.38333	2.0053		5.38333	1.6105
															5.4	2.0056		5.4	1.6105
															5.41667	2.0059		5.41667	1.61019
															5.43333	2.0062		5.43333	1.6105
															5.45	2.0041		5.45	1.61019
															5.46667	2.0059		5.46667	1.6105
															5.48333	2.0072		5.48333	1.61019
															5.5	2.0069		5.5	1.6105
															5.51667	2.0072		5.51667	1.6105
															5.53333	2.0062		5.53333	1.6105
															5.55	2.005		5.55	1.61019
															5.56667	2.0056		5.56667	1.6105
															5.58333	2.0056		5.58333	1.61019
															5.6	2.0066		5.6	1.61019
															5.61667	2.0056		5.61667	1.6105
															5.63333	2.0035		5.63333	1.61019
															5.65	2.0062		5.65	1.6105
															5.66667	2.0059		5.66667	1.6105
															5.68333	2.0059		5.68333	1.6105
															5.7	2.0059		5.7	1.6105
															5.71667	2.005		5.71667	1.6105
															5.73333	2.005		5.73333	1.61019
															5.75	2.0066		5.75	1.61019
															5.76667	2.0056		5.76667	1.6105
															5.78333	2.0047		5.78333	1.61081
															5.8	2.0056		5.8	1.61019
															5.81667	2.0044		5.81667	1.61081
															5.83333	2.0062		5.83333	1.61019
															5.85	2.0072		5.85	1.6105
															5.86667	2.0072		5.86667	1.6105
															5.88333	2.0066		5.88333	1.60958
															5.9	2.0075		5.9	1.61019
															5.91667	2.0072		5.91667	1.61081
															5.93333	2.0081		5.93333	1.61019
															5.95	2.0084		5.95	1.61019
															5.96667	2.0069		5.96667	1.61081
															5.98333	2.0078		5.98333	1.6105
															6	2.0062		6	1.6105
															6.01667	2.0087		6.01667	1.6105
															6.03333	2.0087		6.03333	1.61019
															6.05	2.0075		6.05	1.6105
															6.06667	2.0066		6.06667	1.61081
															6.08333	2.0069		6.08333	1.61019
															6.1	2.0069		6.1	1.61019
															6.11667	2.0084		6.11667	1.60989
															6.13333	2.0078		6.13333	1.60989
															6.15	2.0066		6.15	1.6105
															6.16667	2.0075		6.16667	1.6105
															6.18333	2.0078		6.18333	1.6105
															6.2	2.0081		6.2	1.6105
															6.21667	2.0078		6.21667	1.6105
															6.23333	2.0062		6.23333	1.61019
															6.25	2.0062		6.25	1.6105
															6.26667	2.009		6.26667	1.61081
															6.28333	2.0078		6.28333	1.6105
															6.3	2.0075		6.3	1.6105
															6.31667	2.0081		6.31667	1.60989
															6.33333	2.0056		6.33333	1.6105
															6.35	2.0078		6.35	1.61019
															6.36667	2.0087		6.36667	1.6105
															6.38333	2.0093		6.38333	1.6105
															6.4	2.0069		6.4	1.6105
															6.41667	2.0066		6.41667	1.61081
															6.43333	2.0066		6.43333	1.60989
															6.45	2.009		6.45	1.60989
															6.46667	2.0075		6.46667	1.6105
															6.48333	2.0056		6.48333	1.61019
															6.5	2.0084		6.5	1.6105
															6.51667	2.0059		6.51667	1.6105
															6.53333	2.01		6.53333	1.61019
															6.55	2.0103		6.55	1.6105
															6.56667	2.009		6.56667	1.61019
															6.58333	2.0087		6.58333	1.6105
															6.6	2.0069		6.6	1.6105
															6.61667	2.0087		6.61667	1.61019
															6.63333	2.0097		6.63333	1.6105
															6.65	2.0103		6.65	1.61019
															6.66667	2.0087		6.66667	1.61019
															6.68333	2.0081		6.68333	1.61081
															6.7	2.0081		6.7	1.6105
															6.71667	2.0112		6.71667	1.60989
															6.73333	2.0106		6.73333	1.6105
															6.75	2.0097		6.75	1.61081
															6.76667	2.0093		6.76667	1.61019
															6.78333	2.0103		6.78333	1.60989
															6.8	2.0118		6.8	1.61081
															6.81667	2.0118		6.81667	1.6105
															6.83333	2.0106		6.83333	1.61019
															6.85	2.0093		6.85	1.6105
															6.86667	2.0106		6.86667	1.61019
															6.88333	2.0128		6.88333	1.6105
															6.9	2.0118		6.9	1.6105
															6.91667	2.01		6.91667	1.6105
															6.93333	2.0097		6.93333	1.6105
															6.95	2.0087		6.95	1.61019
															6.96667	2.0118		6.96667	1.6105
															6.98333	2.0109		6.98333	1.61019
															7	2.0112		7	1.61081
															7.01667	2.0121		7.01667	1.61019
															7.03333	2.0093		7.03333	1.61019
															7.05	2.01		7.05	1.6105
															7.06667	2.0109		7.06667	1.61081
															7.08333	2.0106		7.08333	1.6105
															7.1	2.0087		7.1	1.60989
															7.11667	2.009		7.11667	1.61019
															7.13333	2.0078		7.13333	1.61019
															7.15	2.0109		7.15	1.61019
															7.16667	2.0103		7.16667	1.61081
															7.18333	2.0078		7.18333	1.60989
															7.2	2.0097		7.2	1.6105
															7.21667	2.0075		7.21667	1.61019
															7.23333	2.0106		7.23333	1.6105
															7.25	2.0109		7.25	1.61019
															7.26667	2.0106		7.26667	1.61019
															7.28333	2.0109		7.28333	1.6105
															7.3	2.0109		7.3	1.60989
															7.31667	2.0103		7.31667	1.60958
															7.33333	2.0112		7.33333	1.61019
															7.35	2.0112		7.35	1.60958
															7.36667	2.0097		7.36667	1.60989
															7.38333	2.0109		7.38333	1.60989
															7.4	2.0097		7.4	1.61019
															7.41667	2.0109		7.41667	1.61019
															7.43333	2.0066		7.43333	1.60958
															7.45	2.0075		7.45	1.60989
															7.46667	2.0078		7.46667	1.60958
															7.48333	2.0097		7.48333	1.60989
															7.5	2.0109		7.5	1.60989
															7.51667	2.0106		7.51667	1.60958
															7.53333	2.01		7.53333	1.60989
															7.55	2.0075		7.55	1.60927
															7.56667	2.0093		7.56667	1.61019
															7.58333	2.01		7.58333	1.60989
															7.6	2.0109		7.6	1.60927
															7.61667	2.0103		7.61667	1.60927
															7.63333	2.0078		7.63333	1.60927
															7.65	2.0078		7.65	1.60958
															7.66667	2.0084		7.66667	1.60958
															7.68333	2.0093		7.68333	1.60927
															7.7	2.0103		7.7	1.60989
															7.71667	2.0087		7.71667	1.60958
															7.73333	2.0062		7.73333	1.60927
															7.75	2.0093		7.75	1.60927
															7.76667	2.0097		7.76667	1.60958
															7.78333	2.01		7.78333	1.60958
															7.8	2.0109		7.8	1.60897
															7.81667	2.0093		7.81667	1.60866
															7.83333	2.009		7.83333	1.60927
															7.85	2.0109		7.85	1.60897
															7.86667	2.0109		7.86667	1.60927
															7.88333	2.0097		7.88333	1.60927
															7.9	2.0109		7.9	1.60927
															7.91667	2.01		7.91667	1.60958
															7.93333	2.0115		7.93333	1.60897
															7.95	2.0115		7.95	1.60958
															7.96667	2.0118		7.96667	1.60958
															7.98333	2.0103		7.98333	1.60927
															8	2.0112		8	1.60897
															8.01667	2.0115		8.01667	1.60958
															8.03333	2.0118		8.03333	1.60897
															8.05	2.0118		8.05	1.60897
															8.06667	2.0106		8.06667	1.60927
															8.08333	2.0115		8.08333	1.60958
															8.1	2.0115		8.1	1.60927
															8.11667	2.0118		8.11667	1.60927
															8.13333	2.0118		8.13333	1.60927
															8.15	2.0081		8.15	1.60958
															8.16667	2.0097		8.16667	1.60927
															8.18333	2.0097		8.18333	1.60958
															8.2	2.0128		8.2	1.60927
															8.21667	2.0112		8.21667	1.60958
															8.23333	2.0097		8.23333	1.60958
															8.25	2.0075		8.25	1.60958
															8.26667	2.0081		8.26667	1.60958
															8.28333	2.01		8.28333	1.60897
															8.3	2.0115		8.3	1.60897
															8.31667	2.0109		8.31667	1.60958
															8.33333	2.01		8.33333	1.60927
															8.35	2.0087		8.35	1.60927
															8.36667	2.0106		8.36667	1.60958
															8.38333	2.0115		8.38333	1.60958
															8.4	2.0115		8.4	1.60927
															8.41667	2.0084		8.41667	1.60958
															8.43333	2.0075		8.43333	1.60989
															8.45	2.0103		8.45	1.60958
															8.46667	2.0109		8.46667	1.60927
															8.48333	2.0109		8.48333	1.60927
															8.5	2.0103		8.5	1.60958
															8.51667	2.0062		8.51667	1.60989
															8.53333	2.0069		8.53333	1.60927
															8.55	2.009		8.55	1.60927
															8.56667	2.0087		8.56667	1.60927
															8.58333	2.0069		8.58333	1.60958
															8.6	2.0075		8.6	1.60897
															8.61667	2.0056		8.61667	1.60958
															8.63333	2.0087		8.63333	1.60927
															8.65	2.0084		8.65	1.60958
															8.66667	2.0081		8.66667	1.60958
															8.68333	2.0087		8.68333	1.60989
															8.7	2.0072		8.7	1.60989
															8.71667	2.0075		8.71667	1.60958
															8.73333	2.0084		8.73333	1.60897
															8.75	2.0084		8.75	1.60958
															8.76667	2.0056		8.76667	1.61019
															8.78333	2.0062		8.78333	1.60989
															8.8	2.0059		8.8	1.60958
															8.81667	2.0084		8.81667	1.60927
															8.83333	2.0075		8.83333	1.60958
															8.85	2.0069		8.85	1.60958
															8.86667	2.0069		8.86667	1.60927
															8.88333	2.0081		8.88333	1.60927
															8.9	2.009		8.9	1.60989
															8.91667	2.0087		8.91667	1.60958
															8.93333	2.0078		8.93333	1.60958
															8.95	2.0056		8.95	1.60989
															8.96667	2.0069		8.96667	1.60927
															8.98333	2.0072		8.98333	1.60927
															9	2.0066		9	1.60958
															9.01667	2.0075		9.01667	1.60958
															9.03333	2.0066		9.03333	1.60989
															9.05	2.0053		9.05	1.60989
															9.06667	2.0078		9.06667	1.60989
															9.08333	2.0066		9.08333	1.60958
															9.1	2.0053		9.1	1.61019
															9.11667	2.0072		9.11667	1.60958
															9.13333	2.0047		9.13333	1.61019
															9.15	2.0072		9.15	1.60958
															9.16667	2.0069		9.16667	1.60989
															9.18333	2.0081		9.18333	1.60989
															9.2	2.0069		9.2	1.60927
															9.21667	2.0066		9.21667	1.60989
															9.23333	2.0072		9.23333	1.60958
															9.25	2.01		9.25	1.60927
															9.26667	2.0084		9.26667	1.60989
															9.28333	2.0078		9.28333	1.60927
															9.3	2.0072		9.3	1.60958
															9.31667	2.0053		9.31667	1.60958
															9.33333	2.0081		9.33333	1.60958
															9.35	2.0072		9.35	1.60989
															9.36667	2.0053		9.36667	1.61019
															9.38333	2.0053		9.38333	1.60958
															9.4	2.0062		9.4	1.60989
															9.41667	2.0062		9.41667	1.61019
															9.43333	2.0078		9.43333	1.60958
															9.45	2.0069		9.45	1.60989
															9.46667	2.0035		9.46667	1.60989
															9.48333	2.0056		9.48333	1.60958
															9.5	2.0062		9.5	1.60989
															9.51667	2.0062		9.51667	1.61019
															9.53333	2.0059		9.53333	1.60958
															9.55	2.0044		9.55	1.60989
															9.56667	2.0038		9.56667	1.60958
															9.58333	2.0059		9.58333	1.60989
															9.6	2.0072		9.6	1.60989
															9.61667	2.0072		9.61667	1.60989
															9.63333	2.0069		9.63333	1.61019
															9.65	2.0041		9.65	1.60989
															9.66667	2.0059		9.66667	1.61019
															9.68333	2.0066		9.68333	1.60989
															9.7	2.0072		9.7	1.60989
															9.71667	2.0084		9.71667	1.60958
															9.73333	2.0056		9.73333	1.61019
															9.75	2.0056		9.75	1.60989
															9.76667	2.0078		9.76667	1.60989
															9.78333	2.0093		9.78333	1.60989
															9.8	2.0087		9.8	1.61019
															9.81667	2.0081		9.81667	1.61019
															9.83333	2.0053		9.83333	1.61019
															9.85	2.0072		9.85	1.60958
															9.86667	2.0075		9.86667	1.60958
															9.88333	2.0078		9.88333	1.61019
															9.9	2.0075		9.9	1.60989
															9.91667	2.0059		9.91667	1.61019
															9.93333	2.0059		9.93333	1.60958
															9.95	2.0072		9.95	1.60989
															9.96667	2.0078		9.96667	1.61019
															9.98333	2.0075		9.98333	1.61019
															10	2.0059		10	1.61019
															10.0167	2.0028		10.0167	1.60989
															10.0333	2.0059		10.0333	1.60989
															10.05	2.0069		10.05	1.60989
															10.0667	2.0072		10.0667	1.60989
															10.0833	2.0056		10.0833	1.60989
															10.1	2.0053		10.1	1.60989
															10.1167	2.0047		10.1167	1.60989
															10.1333	2.0069		10.1333	1.60989
															10.15	2.0072		10.15	1.61019
															10.1667	2.0047		10.1667	1.60989
															10.1833	2.005		10.1833	1.60989
															10.2	2.0056		10.2	1.60989
															10.2167	2.0075		10.2167	1.60989
															10.2333	2.0069		10.2333	1.60958
															10.25	2.0047		10.25	1.61019
															10.2667	2.0041		10.2667	1.60989
															10.2833	2.0069		10.2833	1.61019
															10.3	2.0056		10.3	1.60989
															10.3167	2.0059		10.3167	1.61019
															10.3333	2.0044		10.3333	1.60989
															10.35	2.0035		10.35	1.61019
															10.3667	2.0038		10.3667	1.60989
															10.3833	2.005		10.3833	1.60958
															10.4	2.0056		10.4	1.60989
															10.4167	2.0059		10.4167	1.6105
															10.4333	2.0053		10.4333	1.61019
															10.45	2.0053		10.45	1.60958
															10.4667	2.0062		10.4667	1.60989
															10.4833	2.0066		10.4833	1.6105
															10.5	2.0069		10.5	1.60989
															10.5167	2.0062		10.5167	1.61019
															10.5333	2.005		10.5333	1.61019
															10.55	2.0066		10.55	1.60989
															10.5667	2.0072		10.5667	1.60958
															10.5833	2.0072		10.5833	1.6105
															10.6	2.0069		10.6	1.60989
															10.6167	2.005		10.6167	1.60989
															10.6333	2.0047		10.6333	1.60989
															10.65	2.0069		10.65	1.60927
															10.6667	2.0066		10.6667	1.60989
															10.6833	2.005		10.6833	1.61019
															10.7	2.0044		10.7	1.60989
															10.7167	2.0031		10.7167	1.61019
															10.7333	2.0062		10.7333	1.60958
															10.75	2.0056		10.75	1.61019
															10.7667	2.0056		10.7667	1.61019
															10.7833	2.0041		10.7833	1.60989
															10.8	2.0041		10.8	1.61019
															10.8167	2.0038		10.8167	1.61019
															10.8333	2.0053		10.8333	1.61019
															10.85	2.005		10.85	1.61019
															10.8667	2.0025		10.8667	1.61019
															10.8833	2.0044		10.8833	1.60989
															10.9	2.0025		10.9	1.60989
															10.9167	2.0053		10.9167	1.61019
															10.9333	2.0044		10.9333	1.60989
															10.95	2.0041		10.95	1.61019
															10.9667	2.0028		10.9667	1.61019
															10.9833	2.0038		10.9833	1.60989
															11	2.0041		11	1.60989
															11.0167	2.0038		11.0167	1.61019
															11.0333	2.0047		11.0333	1.61019
															11.05	2.0028		11.05	1.61019
															11.0667	2.0044		11.0667	1.6105
															11.0833	2.0038		11.0833	1.61019
															11.1	2.0047		11.1	1.60989
															11.1167	2.005		11.1167	1.61019
															11.1333	1.9994		11.1333	1.60989
															11.15	2		11.15	1.60958
															11.1667	2.0038		11.1667	1.60989
															11.1833	2.0038		11.1833	1.61019
															11.2	2.0025		11.2	1.61019
															11.2167	2.0028		11.2167	1.60958
															11.2333	2.0022		11.2333	1.60989
															11.25	2.0035		11.25	1.60989
															11.2667	2.0047		11.2667	1.60989
															11.2833	2.0044		11.2833	1.61019
															11.3	2.0031		11.3	1.60989
															11.3167	2.0025		11.3167	1.60989
															11.3333	2.0022		11.3333	1.61019
															11.35	2.0044		11.35	1.6105
															11.3667	2.0035		11.3667	1.61019
															11.3833	2.001		11.3833	1.60989
															11.4	2.0025		11.4	1.60958
															11.4167	2.0004		11.4167	1.61019
															11.4333	2.0038		11.4333	1.6105
															11.45	2.0041		11.45	1.60989
															11.4667	2.0047		11.4667	1.61019
															11.4833	2.0028		11.4833	1.61019
															11.5	2.0019		11.5	1.61019
															11.5167	2.0038		11.5167	1.61019
															11.5333	2.0047		11.5333	1.60958
															11.55	2.0035		11.55	1.60989
															11.5667	2.0013		11.5667	1.61019
															11.5833	2.0028		11.5833	1.61019
															11.6	2.001		11.6	1.60989
															11.6167	2.0038		11.6167	1.60989
															11.6333	2.0038		11.6333	1.61019
															11.65	2.0022		11.65	1.61019
															11.6667	2.0013		11.6667	1.60989
															11.6833	2.0041		11.6833	1.60958
															11.7	2.0041		11.7	1.60958
															11.7167	2.0041		11.7167	1.61019
															11.7333	2.0047		11.7333	1.6105
															11.75	2.001		11.75	1.61019
															11.7667	2.0016		11.7667	1.61019
															11.7833	2.0031		11.7833	1.60958
															11.8	2.0035		11.8	1.60989
															11.8167	2.0031		11.8167	1.61019
															11.8333	2.001		11.8333	1.60989
															11.85	2.0004		11.85	1.60989
															11.8667	2.0038		11.8667	1.60989
															11.8833	2.0025		11.8833	1.61019
															11.9	2.0025		11.9	1.61019
															11.9167	2.0016		11.9167	1.6105
															11.9333	2.0007		11.9333	1.60958
															11.95	2.0028		11.95	1.60989
															11.9667	2.0038		11.9667	1.60958
															11.9833	2.0028		11.9833	1.60989
															12	2.001		12	1.60989
															12.0167	1.9985		12.0167	1.60989
															12.0333	1.9994		12.0333	1.6105
															12.05	2.0028		12.05	1.60989
															12.0667	2.0028		12.0667	1.60989
															12.0833	2.001		12.0833	1.60989
															12.1	2.0016		12.1	1.6105
															12.1167	2.001		12.1167	1.60989
															12.1333	2.0031		12.1333	1.60989
															12.15	2.0028		12.15	1.60989
															12.1667	2.0022		12.1667	1.61019
															12.1833	2.0028		12.1833	1.6105
															12.2	2.0022		12.2	1.6105
															12.2167	2.0019		12.2167	1.61019
															12.2333	2.0016		12.2333	1.61019
															12.25	2.0038		12.25	1.61081
															12.2667	1.9994		12.2667	1.61019
															12.2833	2.0019		12.2833	1.61019
															12.3	2.0007		12.3	1.60989
															12.3167	2.0038		12.3167	1.60989
															12.3333	2.0038		12.3333	1.61019
															12.35	2.0007		12.35	1.61019
															12.3667	2.0013		12.3667	1.6105
															12.3833	2.0035		12.3833	1.60989
															12.4	2.0038		12.4	1.60989
															12.4167	2.0041		12.4167	1.60989
															12.4333	2.0035		12.4333	1.6105
															12.45	2.001		12.45	1.61019
															12.4667	2.0031		12.4667	1.6105
															12.4833	2.0031		12.4833	1.60989
															12.5	2.0044		12.5	1.61019
															12.5167	2.0047		12.5167	1.61019
															12.5333	2.0025		12.5333	1.61019
															12.55	2.0022		12.55	1.60958
															12.5667	2.0044		12.5667	1.60989
															12.5833	2.0047		12.5833	1.61019
															12.6	2.0038		12.6	1.61019
															12.6167	2.0028		12.6167	1.61019
															12.6333	2.0013		12.6333	1.61019
															12.65	2.0031		12.65	1.60989
															12.6667	2.0035		12.6667	1.60989
															12.6833	2.0031		12.6833	1.61019
															12.7	2.0016		12.7	1.61019
															12.7167	2.0004		12.7167	1.6105
															12.7333	1.9997		12.7333	1.6105
															12.75	2.0025		12.75	1.6105
															12.7667	2.0016		12.7667	1.61019
															12.7833	1.9997		12.7833	1.61019
															12.8	2.0016		12.8	1.6105
															12.8167	2.0013		12.8167	1.61019
															12.8333	2.0035		12.8333	1.61019
															12.85	2.0038		12.85	1.6105
															12.8667	2.0041		12.8667	1.61019
															12.8833	2.0028		12.8833	1.6105
															12.9	2.0022		12.9	1.61019
															12.9167	2.0041		12.9167	1.60989
															12.9333	2.0053		12.9333	1.61019
															12.95	2.0044		12.95	1.61019
															12.9667	2.0019		12.9667	1.60989
															12.9833	2.0028		12.9833	1.61019
															13	2.0013		13	1.60989
															13.0167	2.0038		13.0167	1.60989
															13.0333	2.0028		13.0333	1.61019
															13.05	2.001		13.05	1.60989
															13.0667	2.0013		13.0667	1.6105
															13.0833	2.0047		13.0833	1.61019
															13.1	2.0044		13.1	1.60958
															13.1167	2.0031		13.1167	1.60989
															13.1333	2.0028		13.1333	1.61019
															13.15	2.001		13.15	1.61019
															13.1667	2.0022		13.1667	1.61019
															13.1833	2.0013		13.1833	1.61019
															13.2	2.0025		13.2	1.60989
															13.2167	2.0016		13.2167	1.61019
															13.2333	2.0013		13.2333	1.61019
															13.25	2.0013		13.25	1.6105
															13.2667	2.0028		13.2667	1.60989
															13.2833	2.0022		13.2833	1.61019
															13.3	2.0025		13.3	1.61019
															13.3167	2.0025		13.3167	1.61019
															13.3333	2.0013		13.3333	1.61019
															13.35	2.0038		13.35	1.60989
															13.3667	2.0041		13.3667	1.6105
															13.3833	2.0035		13.3833	1.60989
															13.4	2.0028		13.4	1.61019
															13.4167	2.0007		13.4167	1.60989
															13.4333	2.001		13.4333	1.60989
															13.45	2.0038		13.45	1.6105
															13.4667	2.0031		13.4667	1.60989
															13.4833	2.0019		13.4833	1.60989
															13.5	2.0025		13.5	1.60989
															13.5167	2.0004		13.5167	1.61019
															13.5333	2.0038		13.5333	1.61019
															13.55	2.0028		13.55	1.6105
															13.5667	2.0038		13.5667	1.61019
															13.5833	2.0022		13.5833	1.61019
															13.6	2.0031		13.6	1.61019
															13.6167	2.0035		13.6167	1.60989
															13.6333	2.0041		13.6333	1.6105
															13.65	2.0038		13.65	1.61019
															13.6667	2.001		13.6667	1.61019
															13.6833	2.0031		13.6833	1.61019
															13.7	2.0019		13.7	1.60958
															13.7167	2.0047		13.7167	1.61019
															13.7333	2.0031		13.7333	1.61019
															13.75	2.0022		13.75	1.61019
															13.7667	2.0022		13.7667	1.61019
															13.7833	2.0038		13.7833	1.61019
															13.8	2.0047		13.8	1.60989
															13.8167	2.0041		13.8167	1.61019
															13.8333	2.0041		13.8333	1.6105
															13.85	2.0016		13.85	1.61019
															13.8667	2.0044		13.8667	1.61081
															13.8833	2.0041		13.8833	1.61019
															13.9	2.005		13.9	1.60989
															13.9167	2.0047		13.9167	1.60958
															13.9333	2.0019		13.9333	1.6105
															13.95	2.0031		13.95	1.60989
															13.9667	2.0056		13.9667	1.60958
															13.9833	2.005		13.9833	1.60989
															14	2.0047		14	1.60989
															14.0167	2.0035		14.0167	1.60989
															14.0333	2.0016		14.0333	1.61019
															14.05	2.0038		14.05	1.60958
															14.0667	2.0044		14.0667	1.61019
															14.0833	2.0038		14.0833	1.60989
															14.1	2.0031		14.1	1.60989
															14.1167	2		14.1167	1.60989
															14.1333	1.9994		14.1333	1.60989
															14.15	2.0022		14.15	1.61019
															14.1667	2.0007		14.1667	1.61019
															14.1833	1.9994		14.1833	1.60989
															14.2	1.9982		14.2	1.61019
															14.2167	1.9976		14.2167	1.61019
															14.2333	2		14.2333	1.60989
															14.25	2		14.25	1.61019
															14.2667	1.9997		14.2667	1.60989
															14.2833	1.9982		14.2833	1.61019
															14.3	1.9976		14.3	1.61019
															14.3167	1.9997		14.3167	1.60989
															14.3333	2		14.3333	1.60958
															14.35	2		14.35	1.60927
															14.3667	1.9973		14.3667	1.61019
															14.3833	1.9985		14.3833	1.60958
															14.4	1.9994		14.4	1.60958
															14.4167	2.001		14.4167	1.61019
															14.4333	2.0004		14.4333	1.60958
															14.45	1.9982		14.45	1.60958
															14.4667	1.9963		14.4667	1.60989
															14.4833	1.9976		14.4833	1.60989
															14.5	1.9969		14.5	1.60989
															14.5167	1.9994		14.5167	1.60989
															14.5333	1.9985		14.5333	1.60989
															14.55	1.9966		14.55	1.60989
															14.5667	1.9991		14.5667	1.60989
															14.5833	1.9982		14.5833	1.60958
															14.6	2		14.6	1.6105
															14.6167	1.9994		14.6167	1.60989
															14.6333	1.9973		14.6333	1.60989
															14.65	1.9976		14.65	1.60958
															14.6667	1.9985		14.6667	1.60958
															14.6833	1.9994		14.6833	1.60989
															14.7	1.9991		14.7	1.60989
															14.7167	1.9966		14.7167	1.60958
															14.7333	1.9951		14.7333	1.60927
															14.75	1.9969		14.75	1.60958
															14.7667	1.9976		14.7667	1.60958
															14.7833	1.9966		14.7833	1.60989
															14.8	1.996		14.8	1.60958
															14.8167	1.9954		14.8167	1.61019
															14.8333	1.996		14.8333	1.60958
															14.85	1.9979		14.85	1.60958
															14.8667	1.9976		14.8667	1.60958
															14.8833	1.9966		14.8833	1.60989
															14.9	1.9966		14.9	1.60958
															14.9167	1.9957		14.9167	1.60989
															14.9333	1.9979		14.9333	1.61019
															14.95	1.9982		14.95	1.61019
															14.9667	1.9973		14.9667	1.61019
															14.9833	1.9963		14.9833	1.61019
															15	1.9951		15	1.60958
															15.0167	1.9957		15.0167	1.60958
															15.0333	1.9976		15.0333	1.60958
															15.05	1.9966		15.05	1.6105
															15.0667	1.9938		15.0667	1.60958
															15.0833	1.9954		15.0833	1.60989
															15.1	1.9945		15.1	1.60989
															15.1167	1.9969		15.1167	1.61019
															15.1333	1.9963		15.1333	1.60989
															15.15	1.9954		15.15	1.60989
															15.1667	1.9954		15.1667	1.60989
															15.1833	1.9969		15.1833	1.60958
															15.2	1.9954		15.2	1.60989
															15.2167	1.9966		15.2167	1.60958
															15.2333	1.9963		15.2333	1.60958
															15.25	1.9938		15.25	1.60958
															15.2667	1.9948		15.2667	1.60927
															15.2833	1.9938		15.2833	1.60958
															15.3	1.9954		15.3	1.60989
															15.3167	1.9954		15.3167	1.60989
															15.3333	1.9942		15.3333	1.60989
															15.35	1.9932		15.35	1.61019
															15.3667	1.9954		15.3667	1.60989
															15.3833	1.9951		15.3833	1.60927
															15.4	1.9954		15.4	1.60958
															15.4167	1.9957		15.4167	1.60989
															15.4333	1.9945		15.4333	1.60989
															15.45	1.9957		15.45	1.60989
															15.4667	1.9979		15.4667	1.60989
															15.4833	1.9973		15.4833	1.61019
															15.5	1.9963		15.5	1.61019
															15.5167	1.9938		15.5167	1.60989
															15.5333	1.9938		15.5333	1.61019
															15.55	1.9963		15.55	1.60927
															15.5667	1.9954		15.5667	1.60958
															15.5833	1.9951		15.5833	1.60989
															15.6	1.9948		15.6	1.60958
															15.6167	1.9938		15.6167	1.60958
															15.6333	1.9954		15.6333	1.60958
															15.65	1.9969		15.65	1.60958
															15.6667	1.9973		15.6667	1.60958
															15.6833	1.9945		15.6833	1.60958
															15.7	1.9938		15.7	1.60989
															15.7167	1.9957		15.7167	1.60958
															15.7333	1.9966		15.7333	1.60958
															15.75	1.9969		15.75	1.60927
															15.7667	1.9942		15.7667	1.60989
															15.7833	1.9951		15.7833	1.60927
															15.8	1.9929		15.8	1.60927
															15.8167	1.9954		15.8167	1.60927
															15.8333	1.996		15.8333	1.60958
															15.85	1.9938		15.85	1.61019
															15.8667	1.9948		15.8667	1.61019
															15.8833	1.9926		15.8833	1.61019
															15.9	1.9938		15.9	1.60989
															15.9167	1.9938		15.9167	1.60989
															15.9333	1.9945		15.9333	1.60927
															15.95	1.992		15.95	1.60989
															15.9667	1.9951		15.9667	1.60958
															15.9833	1.9948		15.9833	1.60989
															16	1.9945		16	1.60958
															16.0167	1.9938		16.0167	1.60927
															16.0333	1.9911		16.0333	1.60958
															16.05	1.9907		16.05	1.60927
															16.0667	1.9942		16.0667	1.60989
															16.0833	1.9929		16.0833	1.61019
															16.1	1.9923		16.1	1.60958
															16.1167	1.9923		16.1167	1.60958
															16.1333	1.9907		16.1333	1.60958
															16.15	1.9938		16.15	1.60958
															16.1667	1.9942		16.1667	1.60958
															16.1833	1.9932		16.1833	1.60927
															16.2	1.9932		16.2	1.60958
															16.2167	1.992		16.2167	1.60958
															16.2333	1.992		16.2333	1.60989
															16.25	1.9948		16.25	1.61019
															16.2667	1.9942		16.2667	1.60989
															16.2833	1.9932		16.2833	1.60927
															16.3	1.9929		16.3	1.60989
															16.3167	1.9917		16.3167	1.60897
															16.3333	1.9929		16.3333	1.60927
															16.35	1.9938		16.35	1.60958
															16.3667	1.9938		16.3667	1.60958
															16.3833	1.9923		16.3833	1.60927
															16.4	1.992		16.4	1.60927
															16.4167	1.9945		16.4167	1.60927
															16.4333	1.9951		16.4333	1.60958
															16.45	1.9938		16.45	1.60958
															16.4667	1.9917		16.4667	1.60927
															16.4833	1.9935		16.4833	1.60927
															16.5	1.9923		16.5	1.60989
															16.5167	1.9945		16.5167	1.60927
															16.5333	1.9942		16.5333	1.60958
															16.55	1.9917		16.55	1.60927
															16.5667	1.9917		16.5667	1.60866
															16.5833	1.9929		16.5833	1.60989
															16.6	1.9938		16.6	1.60927
															16.6167	1.9938		16.6167	1.60989
															16.6333	1.9923		16.6333	1.60927
															16.65	1.9898		16.65	1.60958
															16.6667	1.9929		16.6667	1.60958
															16.6833	1.9929		16.6833	1.60958
															16.7	1.9935		16.7	1.60958
															16.7167	1.9923		16.7167	1.61019
															16.7333	1.9904		16.7333	1.60989
															16.75	1.9907		16.75	1.60958
															16.7667	1.9938		16.7667	1.60989
															16.7833	1.9926		16.7833	1.60989
															16.8	1.9929		16.8	1.60927
															16.8167	1.9932		16.8167	1.60958
															16.8333	1.9907		16.8333	1.60958
															16.85	1.9926		16.85	1.60958
															16.8667	1.9938		16.8667	1.60958
															16.8833	1.9938		16.8833	1.60989
															16.9	1.9938		16.9	1.60989
															16.9167	1.9914		16.9167	1.60927
															16.9333	1.9929		16.9333	1.60927
															16.95	1.9948		16.95	1.60958
															16.9667	1.9935		16.9667	1.60989
															16.9833	1.9942		16.9833	1.60897
															17	1.9935		17	1.60958
															17.0167	1.9917		17.0167	1.60897
															17.0333	1.9938		17.0333	1.60989
															17.05	1.9938		17.05	1.60989
															17.0667	1.9932		17.0667	1.60989
															17.0833	1.9938		17.0833	1.60958
															17.1	1.9932		17.1	1.60989
															17.1167	1.9926		17.1167	1.60958
															17.1333	1.9938		17.1333	1.60989
															17.15	1.9948		17.15	1.60989
															17.1667	1.9901		17.1667	1.60989
															17.1833	1.9923		17.1833	1.60989
															17.2	1.9926		17.2	1.60958
															17.2167	1.9942		17.2167	1.60989
															17.2333	1.9948		17.2333	1.60989
															17.25	1.9945		17.25	1.60989
															17.2667	1.9932		17.2667	1.60989
															17.2833	1.9935		17.2833	1.60958
															17.3	1.9929		17.3	1.60989
															17.3167	1.9938		17.3167	1.60958
															17.3333	1.9942		17.3333	1.60958
															17.35	1.992		17.35	1.60958
															17.3667	1.996		17.3667	1.60989
															17.3833	1.9954		17.3833	1.61019
															17.4	1.9973		17.4	1.60989
															17.4167	1.9976		17.4167	1.60989
															17.4333	1.9951		17.4333	1.61019
															17.45	1.9938		17.45	1.60989
															17.4667	1.9966		17.4667	1.60989
															17.4833	1.9982		17.4833	1.61019
															17.5	1.9973		17.5	1.60989
															17.5167	1.996		17.5167	1.61019
															17.5333	1.9951		17.5333	1.6105
															17.55	1.9969		17.55	1.60958
															17.5667	1.9973		17.5667	1.61019
															17.5833	1.9973		17.5833	1.60989
															17.6	1.9963		17.6	1.6105
															17.6167	1.9951		17.6167	1.61019
															17.6333	1.9945		17.6333	1.61019
															17.65	1.9966		17.65	1.60989
															17.6667	1.9963		17.6667	1.61019
															17.6833	1.9957		17.6833	1.61019
															17.7	1.9957		17.7	1.61019
															17.7167	1.9951		17.7167	1.60958
															17.7333	1.996		17.7333	1.60989
															17.75	1.9957		17.75	1.60989
															17.7667	1.9954		17.7667	1.61019
															17.7833	1.9948		17.7833	1.60989
															17.8	1.9948		17.8	1.60989
															17.8167	1.996		17.8167	1.6105
															17.8333	1.9985		17.8333	1.6105
															17.85	1.9973		17.85	1.6105
															17.8667	1.9969		17.8667	1.60989
															17.8833	1.9976		17.8833	1.61019
															17.9	1.9957		17.9	1.60989
															17.9167	1.9991		17.9167	1.61019
															17.9333	1.9985		17.9333	1.61019
															17.95	1.9982		17.95	1.60989
															17.9667	1.9976		17.9667	1.61019
															17.9833	1.9966		17.9833	1.6105
															18	1.9982		18	1.61019
															18.0167	1.9979		18.0167	1.61019
															18.0333	1.9985		18.0333	1.61019
															18.05	1.9969		18.05	1.61019
															18.0667	1.9991		18.0667	1.60989
															18.0833	1.9994		18.0833	1.6105
															18.1	2		18.1	1.61019
															18.1167	2.0004		18.1167	1.61019
															18.1333	1.9994		18.1333	1.61019
															18.15	1.9991		18.15	1.60989
															18.1667	2.001		18.1667	1.6105
															18.1833	1.9982		18.1833	1.6105
															18.2	1.9997		18.2	1.61019
															18.2167	2		18.2167	1.61019
															18.2333	1.9982		18.2333	1.6105
															18.25	2.0007		18.25	1.61019
															18.2667	2.0007		18.2667	1.61019
															18.2833	2.0013		18.2833	1.60989
															18.3	2.001		18.3	1.61019
															18.3167	1.9994		18.3167	1.61019
															18.3333	1.9991		18.3333	1.6105
															18.35	2.0022		18.35	1.60989
															18.3667	2.001		18.3667	1.6105
															18.3833	2.001		18.3833	1.61019
															18.4	2.0004		18.4	1.6105
															18.4167	1.9979		18.4167	1.61019
															18.4333	2.001		18.4333	1.60989
															18.45	2.0016		18.45	1.61019
															18.4667	2.0019		18.4667	1.6105
															18.4833	2.0019		18.4833	1.61019
															18.5	2.001		18.5	1.61019
															18.5167	2.0016		18.5167	1.61019
															18.5333	2.0044		18.5333	1.6105
															18.55	2.0035		18.55	1.61019
															18.5667	2.0016		18.5667	1.60989
															18.5833	2.0025		18.5833	1.6105
															18.6	2.0013		18.6	1.61019
															18.6167	2.0035		18.6167	1.60989
															18.6333	2.0028		18.6333	1.6105
															18.65	2.0007		18.65	1.60958
															18.6667	2.0025		18.6667	1.60989
															18.6833	2.0007		18.6833	1.6105
															18.7	2.0025		18.7	1.6105
															18.7167	2.0041		18.7167	1.6105
															18.7333	2.0028		18.7333	1.6105
															18.75	2.0004		18.75	1.61081
															18.7667	1.9966		18.7667	1.60989
															18.7833	1.9997		18.7833	1.6105
															18.8	2.0019		18.8	1.61019
															18.8167	2.0019		18.8167	1.6105
															18.8333	1.9991		18.8333	1.61081
															18.85	2		18.85	1.6105
															18.8667	2.0025		18.8667	1.61019
															18.8833	2.001		18.8833	1.6105
															18.9	2.001		18.9	1.6105
															18.9167	2.0007		18.9167	1.61081
															18.9333	1.9979		18.9333	1.6105
															18.95	1.9938		18.95	1.6105
															18.9667	2.0004		18.9667	1.61019
															18.9833	2.0007		18.9833	1.61019
															19	2.0016		19	1.60989
															19.0167	1.9991		19.0167	1.60989
															19.0333	1.9991		19.0333	1.6105
															19.05	2.0025		19.05	1.61019
															19.0667	2.0016		19.0667	1.6105
															19.0833	2.0007		19.0833	1.60989
															19.1	2.0004		19.1	1.61081
															19.1167	1.9982		19.1167	1.6105
															19.1333	2.0004		19.1333	1.61019
															19.15	1.9994		19.15	1.60989
															19.1667	1.9938		19.1667	1.6105
															19.1833	1.9945		19.1833	1.6105
															19.2	1.9942		19.2	1.61081
															19.2167	1.9963		19.2167	1.61019
															19.2333	1.9991		19.2333	1.6105
															19.25	1.9991		19.25	1.6105
															19.2667	1.9973		19.2667	1.6105
															19.2833	1.9997		19.2833	1.6105
															19.3	1.9969		19.3	1.60989
															19.3167	1.9985		19.3167	1.6105
															19.3333	1.9976		19.3333	1.6105
															19.35	1.9966		19.35	1.61019
															19.3667	1.9966		19.3667	1.61081
															19.3833	1.9982		19.3833	1.61081
															19.4	1.9969		19.4	1.6105
															19.4167	1.9969		19.4167	1.6105
															19.4333	1.9985		19.4333	1.61081
															19.45	1.9951		19.45	1.61019
															19.4667	1.9963		19.4667	1.61081
															19.4833	1.9963		19.4833	1.61019
															19.5	1.9982		19.5	1.61019
															19.5167	1.9969		19.5167	1.61081
															19.5333	1.9954		19.5333	1.6105
															19.55	1.9948		19.55	1.61081
															19.5667	1.996		19.5667	1.6105
															19.5833	1.9973		19.5833	1.6105
															19.6	1.9973		19.6	1.6105
															19.6167	1.9951		19.6167	1.61081
															19.6333	1.9945		19.6333	1.61019
															19.65	1.996		19.65	1.61019
															19.6667	1.9973		19.6667	1.6105
															19.6833	1.9963		19.6833	1.6105
															19.7	1.9966		19.7	1.6105
															19.7167	1.9957		19.7167	1.61081
															19.7333	1.9966		19.7333	1.6105
															19.75	1.9991		19.75	1.6105
															19.7667	1.9982		19.7667	1.61019
															19.7833	2.0004		19.7833	1.60989
															19.8	1.9991		19.8	1.6105
															19.8167	1.9969		19.8167	1.6105
															19.8333	1.9985		19.8333	1.6105
															19.85	1.9997		19.85	1.61019
															19.8667	1.9994		19.8667	1.6105
															19.8833	1.9994		19.8833	1.6105
															19.9	1.9973		19.9	1.61019
															19.9167	1.9979		19.9167	1.61081
															19.9333	1.9997		19.9333	1.61081
															19.95	1.9985		19.95	1.61081
															19.9667	1.9966		19.9667	1.61019
															19.9833	1.9994		19.9833	1.61111
															20	1.9973		20	1.6105
															20.0167	2.0007		20.0167	1.61019
															20.0333	2.001		20.0333	1.6105
															20.05	1.9997		20.05	1.61081
															20.0667	1.9982		20.0667	1.6105
															20.0833	1.9997		20.0833	1.6105
															20.1	2		20.1	1.6105
															20.1167	2.0019		20.1167	1.6105
															20.1333	2.0013		20.1333	1.6105
															20.15	1.9979		20.15	1.61081
															20.1667	1.9997		20.1667	1.61019
															20.1833	1.9997		20.1833	1.61019
															20.2	2.0016		20.2	1.60989
															20.2167	2.0019		20.2167	1.6105
															20.2333	2.0013		20.2333	1.61019
															20.25	1.9997		20.25	1.6105
															20.2667	2.001		20.2667	1.6105
															20.2833	2.0013		20.2833	1.61081
															20.3	2.0022		20.3	1.61081
															20.3167	2.0019		20.3167	1.61081
															20.3333	1.9994		20.3333	1.61081
															20.35	2.0013		20.35	1.6105
															20.3667	2.0022		20.3667	1.61081
															20.3833	2.0019		20.3833	1.60989
															20.4	2.0022		20.4	1.6105
															20.4167	2.0019		20.4167	1.60989
															20.4333	1.9997		20.4333	1.61111
															20.45	2.0035		20.45	1.61081
															20.4667	2.0025		20.4667	1.6105
															20.4833	2.0016		20.4833	1.61081
															20.5	2.0025		20.5	1.61019
															20.5167	2.0019		20.5167	1.61081
															20.5333	2.0035		20.5333	1.60989
															20.55	2.005		20.55	1.61019
															20.5667	2.005		20.5667	1.6105
															20.5833	2.0035		20.5833	1.6105
															20.6	2.0016		20.6	1.61081
															20.6167	2.0019		20.6167	1.61081
															20.6333	2.0047		20.6333	1.61019
															20.65	2.0047		20.65	1.61081
															20.6667	2.0038		20.6667	1.61081
															20.6833	2.0025		20.6833	1.61019
															20.7	2.0022		20.7	1.61081
															20.7167	2.005		20.7167	1.6105
															20.7333	2.0047		20.7333	1.60989
															20.75	2.0038		20.75	1.61081
															20.7667	2.0031		20.7667	1.6105
															20.7833	2.0025		20.7833	1.60989
															20.8	2.0041		20.8	1.61019
															20.8167	2.0066		20.8167	1.6105
															20.8333	2.0059		20.8333	1.61081
															20.85	2.0031		20.85	1.6105
															20.8667	2.0044		20.8667	1.6105
															20.8833	2.0038		20.8833	1.61081
															20.9	2.0053		20.9	1.61081
															20.9167	2.0066		20.9167	1.6105
															20.9333	2.0031		20.9333	1.61081
															20.95	2.0044		20.95	1.61019
															20.9667	2.0056		20.9667	1.6105
															20.9833	2.0059		20.9833	1.61111
															21	2.0059		21	1.61081
															21.0167	2.0069		21.0167	1.6105
															21.0333	2.0038		21.0333	1.61019
															21.05	2.0053		21.05	1.61081
															21.0667	2.0056		21.0667	1.61081
															21.0833	2.0059		21.0833	1.6105
															21.1	2.0059		21.1	1.61081
															21.1167	2.0044		21.1167	1.6105
															21.1333	2.0035		21.1333	1.61081
															21.15	2.0066		21.15	1.61019
															21.1667	2.0056		21.1667	1.61019
															21.1833	2.0072		21.1833	1.61081
															21.2	2.0056		21.2	1.6105
															21.2167	2.0038		21.2167	1.6105
															21.2333	2.0053		21.2333	1.61081
															21.25	2.0066		21.25	1.6105
															21.2667	2.0066		21.2667	1.6105
															21.2833	2.005		21.2833	1.61142
															21.3	2.0041		21.3	1.6105
															21.3167	2.0041		21.3167	1.6105
															21.3333	2.0062		21.3333	1.6105
															21.35	2.005		21.35	1.6105
															21.3667	2.0038		21.3667	1.61111
															21.3833	2.0041		21.3833	1.6105
															21.4	2.0013		21.4	1.6105
															21.4167	2.0044		21.4167	1.6105
															21.4333	2.0041		21.4333	1.6105
															21.45	2.0038		21.45	1.6105
															21.4667	2.0038		21.4667	1.61081
															21.4833	2.0031		21.4833	1.6105
															21.5	2.0035		21.5	1.61019
															21.5167	2.0041		21.5167	1.61081
															21.5333	2.0038		21.5333	1.6105
															21.55	2.0013		21.55	1.61019
															21.5667	2.0031		21.5667	1.6105
															21.5833	2.0022		21.5833	1.61019
															21.6	2.0035		21.6	1.61019
															21.6167	2.0031		21.6167	1.6105
															21.6333	2.0013		21.6333	1.61019
															21.65	2.001		21.65	1.61081
															21.6667	2.0022		21.6667	1.6105
															21.6833	2.0035		21.6833	1.61019
															21.7	2.0031		21.7	1.61019
															21.7167	2.0031		21.7167	1.6105
															21.7333	2.0013		21.7333	1.61019
															21.75	2.0016		21.75	1.60989
															21.7667	2.0019		21.7667	1.60989
															21.7833	2.0022		21.7833	1.60989
															21.8	2.0031		21.8	1.61019
															21.8167	2.0022		21.8167	1.61019
															21.8333	2.001		21.8333	1.60989
															21.85	2.0028		21.85	1.61019
															21.8667	2.0038		21.8667	1.61019
															21.8833	2.0035		21.8833	1.60989
															21.9	2.0031		21.9	1.61019
															21.9167	2.0022		21.9167	1.60989
															21.9333	2.0035		21.9333	1.61019
															21.95	2.0038		21.95	1.60989
															21.9667	2.0035		21.9667	1.6105
															21.9833	2.0035		21.9833	1.60958
															22	2.0022		22	1.61019
															22.0167	2.001		22.0167	1.60989
															22.0333	2.0028		22.0333	1.60989
															22.05	2.0038		22.05	1.60958
															22.0667	2.0044		22.0667	1.60927
															22.0833	2.0044		22.0833	1.60958
															22.1	2.0028		22.1	1.60989
															22.1167	2.005		22.1167	1.60927
															22.1333	2.0044		22.1333	1.60958
															22.15	2.0044		22.15	1.60989
															22.1667	2.0038		22.1667	1.60989
															22.1833	2.0041		22.1833	1.60958
															22.2	2.0025		22.2	1.60958
															22.2167	2.0044		22.2167	1.60958
															22.2333	2.0044		22.2333	1.60989
															22.25	2.0025		22.25	1.60927
															22.2667	2.0031		22.2667	1.60927
															22.2833	2.0031		22.2833	1.60989
															22.3	2.0056		22.3	1.60958
															22.3167	2.0053		22.3167	1.60927
															22.3333	2.0031		22.3333	1.60927
															22.35	2.0041		22.35	1.60927
															22.3667	2.005		22.3667	1.60989
															22.3833	2.0047		22.3833	1.60897
															22.4	2.0056		22.4	1.60958
															22.4167	2.0038		22.4167	1.60958
															22.4333	2.0022		22.4333	1.60927
															22.45	2.0041		22.45	1.60927
															22.4667	2.0047		22.4667	1.60897
															22.4833	2.0053		22.4833	1.60927
															22.5	2.005		22.5	1.60927
															22.5167	2.0028		22.5167	1.60927
															22.5333	2.0013		22.5333	1.60927
															22.55	2.0038		22.55	1.60927
															22.5667	2.005		22.5667	1.60927
															22.5833	2.0056		22.5833	1.60989
															22.6	2.0038		22.6	1.60958
															22.6167	2.0016		22.6167	1.60958
															22.6333	2.0044		22.6333	1.60927
															22.65	2.0038		22.65	1.60927
															22.6667	2.005		22.6667	1.60927
															22.6833	2.0038		22.6833	1.60927
															22.7	2.0016		22.7	1.60958
															22.7167	2.0025		22.7167	1.60897
															22.7333	2.0047		22.7333	1.60927
															22.75	2.0047		22.75	1.60897
															22.7667	2.0028		22.7667	1.60897
															22.7833	2.0013		22.7833	1.60927
															22.8	2		22.8	1.60927
															22.8167	2.0028		22.8167	1.60927
															22.8333	2.0028		22.8333	1.60927
															22.85	2.0025		22.85	1.60866
															22.8667	2.0022		22.8667	1.60927
															22.8833	2.001		22.8833	1.60927
															22.9	2.0013		22.9	1.60927
															22.9167	2.0035		22.9167	1.60927
															22.9333	2.0035		22.9333	1.60927
															22.95	2.001		22.95	1.60897
															22.9667	2.0031		22.9667	1.60958
															22.9833	2.0031		22.9833	1.60866
															23	2.0047		23	1.60897
															23.0167	2.0038		23.0167	1.60927
															23.0333	2.0038		23.0333	1.60927
															23.05	2.0028		23.05	1.60927
															23.0667	2.0035		23.0667	1.60927
															23.0833	2.0035		23.0833	1.60897
															23.1	2.0038		23.1	1.60927
															23.1167	2.0025		23.1167	1.60927
															23.1333	1.9997		23.1333	1.60927
															23.15	2.0016		23.15	1.60897
															23.1667	2.0013		23.1667	1.60927
															23.1833	2.0028		23.1833	1.60927
															23.2	2.0038		23.2	1.60897
															23.2167	2.0019		23.2167	1.60927
															23.2333	2.0004		23.2333	1.60897
															23.25	2.0035		23.25	1.60927
															23.2667	2.0031		23.2667	1.60897
															23.2833	2.0035		23.2833	1.60897
															23.3	2.0028		23.3	1.60866
															23.3167	2.0013		23.3167	1.60866
															23.3333	2.0028		23.3333	1.60927
															23.35	2.0031		23.35	1.60927
															23.3667	2.0035		23.3667	1.60866
															23.3833	2.0031		23.3833	1.60927
															23.4	2.0022		23.4	1.60927
															23.4167	1.9997		23.4167	1.60897
															23.4333	2.0016		23.4333	1.60866
															23.45	2.0013		23.45	1.60927
															23.4667	2.0016		23.4667	1.60927
															23.4833	2.0031		23.4833	1.60958
															23.5	2.0004		23.5	1.60866
															23.5167	2.0035		23.5167	1.60897
															23.5333	2.0031		23.5333	1.60897
															23.55	2.0004		23.55	1.60897
															23.5667	2.0022		23.5667	1.60927
															23.5833	2.0025		23.5833	1.60897
															23.6	2.0031		23.6	1.60927
															23.6167	2.0053		23.6167	1.60927
															23.6333	2.0044		23.6333	1.60897
															23.65	2.0019		23.65	1.60927
															23.6667	2.0004		23.6667	1.60927
															23.6833	2.0031		23.6833	1.60927
															23.7	2.0053		23.7	1.60897
															23.7167	2.0056		23.7167	1.60897
															23.7333	2.0035		23.7333	1.60927
															23.75	2.0031		23.75	1.60897
															23.7667	2.0059		23.7667	1.60927
															23.7833	2.0059		23.7833	1.60927
															23.8	2.0072		23.8	1.60866
															23.8167	2.0059		23.8167	1.60897
															23.8333	2.0044		23.8333	1.60897
															23.85	2.0053		23.85	1.60927
															23.8667	2.0069		23.8667	1.60958
															23.8833	2.0056		23.8833	1.60897
															23.9	2.0053		23.9	1.60927
															23.9167	2.0031		23.9167	1.60927
															23.9333	2.0022		23.9333	1.60897
															23.95	2.005		23.95	1.60927
															23.9667	2.0047		23.9667	1.60989
															23.9833	2.0044		23.9833	1.60958
															24	2.0041		24	1.60927
															24.0167	2.0016		24.0167	1.60927
															24.0333	2.0041		24.0333	1.60958
															24.05	2.0056		24.05	1.60927
															24.0667	2.0047		24.0667	1.60897
															24.0833	2.0047		24.0833	1.60866
															24.1	2.0025		24.1	1.60927
															24.1167	2.0028		24.1167	1.60927
															24.1333	2.0047		24.1333	1.60927
															24.15	2.0047		24.15	1.60927
															24.1667	2.0053		24.1667	1.60897
															24.1833	2.0044		24.1833	1.60897
															24.2	2.0025		24.2	1.60927
															24.2167	2.0062		24.2167	1.60927
															24.2333	2.0059		24.2333	1.60897
															24.25	2.0062		24.25	1.60958
															24.2667	2.0066		24.2667	1.60927
															24.2833	2.0053		24.2833	1.60958
															24.3	2.0056		24.3	1.60958
															24.3167	2.0078		24.3167	1.60927
															24.3333	2.0075		24.3333	1.60897
															24.35	2.005		24.35	1.60958
															24.3667	2.0069		24.3667	1.60927
															24.3833	2.0059		24.3833	1.60958
															24.4	2.0075		24.4	1.60927
															24.4167	2.0078		24.4167	1.60927
															24.4333	2.0047		24.4333	1.60958
															24.45	2.0059		24.45	1.60958
															24.4667	2.0078		24.4667	1.60958
															24.4833	2.0078		24.4833	1.60897
															24.5	2.0093		24.5	1.60897
															24.5167	2.0069		24.5167	1.60958
															24.5333	2.0066		24.5333	1.60958
															24.55	2.0078		24.55	1.60958
															24.5667	2.0097		24.5667	1.60927
															24.5833	2.0097		24.5833	1.60927
															24.6	2.0093		24.6	1.60989
															24.6167	2.0059		24.6167	1.60958
															24.6333	2.0066		24.6333	1.60989
															24.65	2.0109		24.65	1.60989
															24.6667	2.0103		24.6667	1.60958
															24.6833	2.0093		24.6833	1.60958
															24.7	2.0084		24.7	1.60927
															24.7167	2.0072		24.7167	1.60927
															24.7333	2.0087		24.7333	1.60927
															24.75	2.0078		24.75	1.60958
															24.7667	2.0078		24.7667	1.60958
															24.7833	2.0062		24.7833	1.60958
															24.8	2.0062		24.8	1.60927
															24.8167	2.0056		24.8167	1.60927
															24.8333	2.0093		24.8333	1.60897
															24.85	2.0072		24.85	1.60958
															24.8667	2.0066		24.8667	1.60958
															24.8833	2.0062		24.8833	1.60897
															24.9	2.0038		24.9	1.60927
															24.9167	2.005		24.9167	1.60897
															24.9333	2.0066		24.9333	1.60958
															24.95	2.005		24.95	1.60958
															24.9667	2.0044		24.9667	1.60958
															24.9833	2.0035		24.9833	1.60958
															25	2.0016		25	1.60927
															25.0167	2.0038		25.0167	1.60989
															25.0333	2.005		25.0333	1.60989
															25.05	2.0035		25.05	1.60958
															25.0667	2.0038		25.0667	1.60958
															25.0833	2.0019		25.0833	1.60989
															25.1	2.0047		25.1	1.60989
															25.1167	2.0044		25.1167	1.60989
															25.1333	2.0031		25.1333	1.61019
															25.15	2.0041		25.15	1.60958
															25.1667	2.0041		25.1667	1.60927
															25.1833	2.0031		25.1833	1.60958
															25.2	2.0041		25.2	1.60989
															25.2167	2.0031		25.2167	1.60958
															25.2333	2.001		25.2333	1.60958
															25.25	2.0022		25.25	1.60958
															25.2667	2.001		25.2667	1.60989
															25.2833	2.0035		25.2833	1.60927
															25.3	2.0038		25.3	1.60958
															25.3167	2.0013		25.3167	1.60958
															25.3333	2		25.3333	1.60927
															25.35	2.0028		25.35	1.60958
															25.3667	2.0031		25.3667	1.60989
															25.3833	2.0038		25.3833	1.60989
															25.4	2.0035		25.4	1.60958
															25.4167	2.0019		25.4167	1.60989
															25.4333	2.0031		25.4333	1.60989
															25.45	2.0025		25.45	1.60927
															25.4667	2.0035		25.4667	1.60958
															25.4833	2.0038		25.4833	1.60927
															25.5	2.0016		25.5	1.61019
															25.5167	2.0013		25.5167	1.60958
															25.5333	2.0041		25.5333	1.61019
															25.55	2.0031		25.55	1.60958
															25.5667	2.0035		25.5667	1.60989
															25.5833	2.0031		25.5833	1.60989
															25.6	2.0007		25.6	1.60958
															25.6167	2.0035		25.6167	1.60989
															25.6333	2.0038		25.6333	1.60989
															25.65	2.0044		25.65	1.60958
															25.6667	2.0035		25.6667	1.61019
															25.6833	2.0031		25.6833	1.60958
															25.7	2.0038		25.7	1.60989
															25.7167	2.0041		25.7167	1.60958
															25.7333	2.0035		25.7333	1.60989
															25.75	2.0013		25.75	1.61019
															25.7667	2.0028		25.7667	1.61019
															25.7833	2.0025		25.7833	1.60958
															25.8	2.0041		25.8	1.60927
															25.8167	2.0047		25.8167	1.61019
															25.8333	2.0035		25.8333	1.60958
															25.85	2.0035		25.85	1.60989
															25.8667	2.0022		25.8667	1.60958
															25.8833	2.0035		25.8833	1.60989
															25.9	2.0047		25.9	1.60989
															25.9167	2.0031		25.9167	1.60958
															25.9333	2.0016		25.9333	1.60989
															25.95	2.0035		25.95	1.61019
															25.9667	2.0025		25.9667	1.61019
															25.9833	2.0035		25.9833	1.61019
															26	2.0035		26	1.61019
															26.0167	2.0022		26.0167	1.60989
															26.0333	2.0004		26.0333	1.60989
															26.05	2.0031		26.05	1.60958
															26.0667	2.0028		26.0667	1.61019
															26.0833	2.0031		26.0833	1.61019
															26.1	2.0022		26.1	1.61019
															26.1167	2.0022		26.1167	1.61019
															26.1333	2.0031		26.1333	1.60989
															26.15	2.0031		26.15	1.60989
															26.1667	2.0035		26.1667	1.61019
															26.1833	2.0028		26.1833	1.60989
															26.2	2.0013		26.2	1.60989
															26.2167	2.0007		26.2167	1.60989
															26.2333	2.0025		26.2333	1.60989
															26.25	2.0022		26.25	1.61019
															26.2667	2.0031		26.2667	1.61019
															26.2833	2.0007		26.2833	1.61019
															26.3	1.9979		26.3	1.61019
															26.3167	2.0013		26.3167	1.61019
															26.3333	2.0025		26.3333	1.61019
															26.35	2.0025		26.35	1.60989
															26.3667	2.0016		26.3667	1.61019
															26.3833	1.9997		26.3833	1.61019
															26.4	2.0013		26.4	1.60989
															26.4167	2.0022		26.4167	1.60989
															26.4333	2.0022		26.4333	1.61019
															26.45	2.0004		26.45	1.6105
															26.4667	2.0022		26.4667	1.60958
															26.4833	2.001		26.4833	1.61019
															26.5	2.0025		26.5	1.61019
															26.5167	2.0022		26.5167	1.61019
															26.5333	2.0007		26.5333	1.60989
															26.55	2.0004		26.55	1.61019
															26.5667	2.001		26.5667	1.61019
															26.5833	2		26.5833	1.6105
															26.6	2.0016		26.6	1.61019
															26.6167	2.0004		26.6167	1.6105
															26.6333	1.9985		26.6333	1.61019
															26.65	2		26.65	1.60989
															26.6667	2.0004		26.6667	1.61019
															26.6833	2.0019		26.6833	1.61019
															26.7	2.0022		26.7	1.61019
															26.7167	1.9997		26.7167	1.60958
															26.7333	1.9985		26.7333	1.6105
															26.75	2.001		26.75	1.61081
															26.7667	2.001		26.7667	1.6105
															26.7833	2.0007		26.7833	1.6105
															26.8	1.9997		26.8	1.6105
															26.8167	1.9985		26.8167	1.61019
															26.8333	2		26.8333	1.6105
															26.85	2.0013		26.85	1.61019
															26.8667	2.0028		26.8667	1.6105
															26.8833	2.0019		26.8833	1.6105
															26.9	1.9994		26.9	1.61019
															26.9167	1.9991		26.9167	1.60989
															26.9333	2.0022		26.9333	1.61081
															26.95	2.001		26.95	1.61019
															26.9667	2.0007		26.9667	1.61019
															26.9833	2.0004		26.9833	1.6105
															27	1.9997		27	1.61019
															27.0167	2.0007		27.0167	1.61019
															27.0333	2.0016		27.0333	1.6105
															27.05	2.0028		27.05	1.6105
															27.0667	2.0028		27.0667	1.61081
															27.0833	2.0013		27.0833	1.6105
															27.1	2.0019		27.1	1.61019
															27.1167	2.0025		27.1167	1.61019
															27.1333	2.0022		27.1333	1.61081
															27.15	1.9994		27.15	1.6105
															27.1667	2.0004		27.1667	1.61081
															27.1833	1.9994		27.1833	1.6105
															27.2	2.0025		27.2	1.61019
															27.2167	2.0031		27.2167	1.6105
															27.2333	2.0038		27.2333	1.61019
															27.25	2.0028		27.25	1.6105
															27.2667	2.0025		27.2667	1.6105
															27.2833	2.0035		27.2833	1.61019
															27.3	2.0041		27.3	1.6105
															27.3167	2.0044		27.3167	1.61019
															27.3333	2.0019		27.3333	1.6105
															27.35	2.0035		27.35	1.6105
															27.3667	2.0019		27.3667	1.61081
															27.3833	2.0044		27.3833	1.6105
															27.4	2.0047		27.4	1.6105
															27.4167	2.0025		27.4167	1.6105
															27.4333	2.0019		27.4333	1.61081
															27.45	2.0031		27.45	1.6105
															27.4667	2.0035		27.4667	1.61081
															27.4833	2.0031		27.4833	1.61019
															27.5	2.0025		27.5	1.61019
															27.5167	2.0013		27.5167	1.6105
															27.5333	2.0035		27.5333	1.61019
															27.55	2.0031		27.55	1.6105
															27.5667	2.0044		27.5667	1.6105
															27.5833	2.0038		27.5833	1.61081
															27.6	2.0025		27.6	1.6105
															27.6167	2.0028		27.6167	1.6105
															27.6333	2.0044		27.6333	1.6105
															27.65	2.0035		27.65	1.61019
															27.6667	2.0044		27.6667	1.61081
															27.6833	2.0028		27.6833	1.61111
															27.7	2.0004		27.7	1.6105
															27.7167	2.0028		27.7167	1.61019
															27.7333	2.0028		27.7333	1.6105
															27.75	2.0025		27.75	1.61081
															27.7667	2.0016		27.7667	1.6105
															27.7833	2.0007		27.7833	1.6105
															27.8	2		27.8	1.61111
															27.8167	2.0022		27.8167	1.6105
															27.8333	2.0022		27.8333	1.61081
															27.85	1.9994		27.85	1.6105
															27.8667	2.0013		27.8667	1.61111
															27.8833	1.9991		27.8833	1.61019
															27.9	2.0022		27.9	1.61081
															27.9167	2.0013		27.9167	1.61081
															27.9333	2.0013		27.9333	1.61081
															27.95	2.0007		27.95	1.61019
															27.9667	2.0013		27.9667	1.6105
															27.9833	2.001		27.9833	1.61111
															28	2.001		28	1.6105
															28.0167	2.0007		28.0167	1.61019
															28.0333	1.9991		28.0333	1.6105
															28.05	1.9969		28.05	1.6105
															28.0667	1.9976		28.0667	1.6105
															28.0833	1.9994		28.0833	1.61081
															28.1	1.9985		28.1	1.61111
															28.1167	1.9954		28.1167	1.6105
															28.1333	1.9973		28.1333	1.61081
															28.15	1.9982		28.15	1.6105
															28.1667	1.9979		28.1667	1.61019
															28.1833	1.9976		28.1833	1.61034
															28.2	1.9969		28.2	1.60973
															28.2167	1.9951		28.2167	1.61003
															28.2333	1.9966		28.2333	1.61003
															28.25	1.9976		28.25	1.61003
															28.2667	1.9994		28.2667	1.61003
															28.2833	1.9991		28.2833	1.61003
															28.3	1.9966		28.3	1.61065
															28.3167	1.9969		28.3167	1.61034
															28.3333	1.9991		28.3333	1.61003
															28.35	1.9991		28.35	1.61065
															28.3667	1.9985		28.3667	1.61034
															28.3833	1.9985		28.3833	1.60973
															28.4	1.9963		28.4	1.61034
															28.4167	1.9985		28.4167	1.61003
															28.4333	2.0004		28.4333	1.61003
															28.45	2.0004		28.45	1.61034
															28.4667	1.9976		28.4667	1.61034
															28.4833	1.9973		28.4833	1.61034
															28.5	1.9979		28.5	1.61034
															28.5167	2		28.5167	1.61034
															28.5333	1.9991		28.5333	1.61034
															28.55	1.9976		28.55	1.61034
															28.5667	1.9982		28.5667	1.61034
															28.5833	1.996		28.5833	1.61034
															28.6	1.9985		28.6	1.61065
															28.6167	1.9982		28.6167	1.61034
															28.6333	1.9979		28.6333	1.61003
															28.65	1.9985		28.65	1.61034
															28.6667	1.9982		28.6667	1.61003
															28.6833	1.9976		28.6833	1.61034
															28.7	2.0004		28.7	1.61065
															28.7167	2.0004		28.7167	1.61034
															28.7333	1.9994		28.7333	1.61095
															28.75	2.0004		28.75	1.61065
															28.7667	2		28.7667	1.61034
															28.7833	2.0016		28.7833	1.61065
															28.8	2.001		28.8	1.61034
															28.8167	1.9994		28.8167	1.61034
															28.8333	1.9994		28.8333	1.61065
															28.85	2.001		28.85	1.61065
															28.8667	2.0013		28.8667	1.61065
															28.8833	2.0016		28.8833	1.61034
															28.9	2		28.9	1.61034
															28.9167	1.9982		28.9167	1.61065
															28.9333	1.9997		28.9333	1.61034
															28.95	2		28.95	1.61095
															28.9667	2		28.9667	1.61034
															28.9833	2.001		28.9833	1.61065
															29	1.9982		29	1.61065
															29.0167	1.9976		29.0167	1.61034
															29.0333	1.9994		29.0333	1.61065
															29.05	1.9985		29.05	1.61065
															29.0667	1.9994		29.0667	1.61065
															29.0833	1.9982		29.0833	1.61065
															29.1	1.9966		29.1	1.61095
															29.1167	1.9994		29.1167	1.61065
															29.1333	2.0007		29.1333	1.61095
															29.15	2.0007		29.15	1.61065
															29.1667	1.9991		29.1667	1.61095
															29.1833	1.9991		29.1833	1.61095
															29.2	1.9979		29.2	1.61034
															29.2167	2		29.2167	1.61034
															29.2333	2.001		29.2333	1.61095
															29.25	1.996		29.25	1.61065
															29.2667	1.9991		29.2667	1.61126
															29.2833	1.9985		29.2833	1.61065
															29.3	2.0004		29.3	1.61065
															29.3167	2.0004		29.3167	1.61126
															29.3333	2.0004		29.3333	1.61095
															29.35	1.9997		29.35	1.61065
															29.3667	1.9991		29.3667	1.61095
															29.3833	1.9991		29.3833	1.61065
															29.4	2.0013		29.4	1.61034
															29.4167	2.0016		29.4167	1.61065
															29.4333	1.9982		29.4333	1.61034
															29.45	2.0004		29.45	1.61095
															29.4667	1.9997		29.4667	1.61065
															29.4833	2.0007		29.4833	1.61065
															29.5	2		29.5	1.61095
															29.5167	1.9982		29.5167	1.61157
															29.5333	1.9969		29.5333	1.61095
															29.55	1.9997		29.55	1.61095
															29.5667	1.9942		29.5667	1.61065
															29.5833	1.9923		29.5833	1.61095
															29.6	1.9895		29.6	1.61095
															29.6167	1.9932		29.6167	1.61095
															29.6333	1.9945		29.6333	1.61065
															29.65	1.9973		29.65	1.61065
															29.6667	1.9979		29.6667	1.61065
															29.6833	1.9976		29.6833	1.61065
															29.7	1.9963		29.7	1.61126
															29.7167	1.9966		29.7167	1.61095
															29.7333	1.9979		29.7333	1.61126
															29.75	1.9973		29.75	1.61157
															29.7667	1.9966		29.7667	1.61095
															29.7833	1.9979		29.7833	1.61095
															29.8	1.9969		29.8	1.61126
															29.8167	1.9976		29.8167	1.61095
															29.8333	1.9985		29.8333	1.61157
															29.85	1.9991		29.85	1.61095
															29.8667	1.9979		29.8667	1.61065
															29.8833	1.9976		29.8833	1.61095
															29.9	1.9976		29.9	1.61126
															29.9167	2.0004		29.9167	1.61126
															29.9333	2.0004		29.9333	1.61126
															29.95	1.9976		29.95	1.61126
															29.9667	1.9982		29.9667	1.61065
															29.9833	1.9969		29.9833	1.61126
															30	2.0013		30	1.61095
															30.0167	2.0013		30.0167	1.61187
															30.0333	1.9991		30.0333	1.61157
															30.05	1.9982		30.05	1.61065
															30.0667	1.9969		30.0667	1.61126
															30.0833	1.9966		30.0833	1.61157
															30.1	1.9957		30.1	1.61126
															30.1167	1.9979		30.1167	1.61157
															30.1333	1.996		30.1333	1.61126
															30.15	1.9982		30.15	1.61157
															30.1667	1.9973		30.1667	1.61126
															30.1833	1.9994		30.1833	1.61095
															30.2	1.9997		30.2	1.61095
															30.2167	1.9973		30.2167	1.61095
															30.2333	1.9969		30.2333	1.61095
															30.25	1.9997		30.25	1.61126
															30.2667	1.9994		30.2667	1.61126
															30.2833	2.0004		30.2833	1.61126
															30.3	1.9991		30.3	1.61157
															30.3167	1.9976		30.3167	1.61126
															30.3333	1.9985		30.3333	1.61126
															30.35	1.9997		30.35	1.61126
															30.3667	1.9994		30.3667	1.61126
															30.3833	1.9979		30.3833	1.61126
															30.4	1.9957		30.4	1.61095
															30.4167	1.9969		30.4167	1.61126
															30.4333	1.9997		30.4333	1.61157
															30.45	2		30.45	1.61187
															30.4667	1.9994		30.4667	1.61126
															30.4833	1.9963		30.4833	1.61126
															30.5	1.9945		30.5	1.61126
															30.5167	1.9969		30.5167	1.61126
															30.5333	1.9966		30.5333	1.61126
															30.55	1.9957		30.55	1.61126
															30.5667	1.9957		30.5667	1.61126
															30.5833	1.9929		30.5833	1.61095
															30.6	1.9935		30.6	1.61126
															30.6167	1.9963		30.6167	1.61095
															30.6333	1.9963		30.6333	1.61126
															30.65	1.9951		30.65	1.61126
															30.6667	1.9957		30.6667	1.61126
															30.6833	1.9957		30.6833	1.61126
															30.7	1.9982		30.7	1.61157
															30.7167	1.9985		30.7167	1.61126
															30.7333	1.9982		30.7333	1.61126
															30.75	1.9976		30.75	1.61157
															30.7667	1.9963		30.7667	1.61095
															30.7833	1.9938		30.7833	1.61187
															30.8	1.9982		30.8	1.61126
															30.8167	1.9982		30.8167	1.61126
															30.8333	1.9963		30.8333	1.61126
															30.85	1.9982		30.85	1.61157
															30.8667	1.996		30.8667	1.61126
															30.8833	1.9994		30.8833	1.61126
															30.9	1.9991		30.9	1.61126
															30.9167	1.9982		30.9167	1.61157
															30.9333	1.9969		30.9333	1.61095
															30.95	1.9994		30.95	1.61095
															30.9667	1.9982		30.9667	1.61126
															30.9833	1.9994		30.9833	1.61157
															31	2		31	1.61157
															31.0167	1.9979		31.0167	1.61157
															31.0333	1.9979		31.0333	1.61157
															31.05	1.9982		31.05	1.61157
															31.0667	1.9994		31.0667	1.61126
															31.0833	1.9985		31.0833	1.61095
															31.1	1.9982		31.1	1.61126
															31.1167	1.9976		31.1167	1.61157
															31.1333	2.0004		31.1333	1.61095
															31.15	1.9997		31.15	1.61126
															31.1667	2.0007		31.1667	1.61157
															31.1833	2.0007		31.1833	1.61126
															31.2	1.9973		31.2	1.61157
															31.2167	1.9991		31.2167	1.61157
															31.2333	2.001		31.2333	1.61095
															31.25	2.0013		31.25	1.61187
															31.2667	2.0022		31.2667	1.61126
															31.2833	1.9994		31.2833	1.61126
															31.3	1.9979		31.3	1.61065
															31.3167	2.0025		31.3167	1.61157
															31.3333	2.0022		31.3333	1.61095
															31.35	2.0013		31.35	1.61126
															31.3667	2.0016		31.3667	1.61157
															31.3833	2.0004		31.3833	1.61095
															31.4	2.0031		31.4	1.61157
															31.4167	2.0025		31.4167	1.61126
															31.4333	2.0031		31.4333	1.61126
															31.45	2.001		31.45	1.61126
															31.4667	1.9985		31.4667	1.61187
															31.4833	2.0004		31.4833	1.61157
															31.5	2.0022		31.5	1.61126
															31.5167	2.0004		31.5167	1.61126
															31.5333	1.9991		31.5333	1.61126
															31.55	1.9997		31.55	1.61095
															31.5667	1.9994		31.5667	1.61157
															31.5833	2.0016		31.5833	1.61157
															31.6	2.0031		31.6	1.61126
															31.6167	2.001		31.6167	1.61095
															31.6333	2		31.6333	1.61157
															31.65	2.0022		31.65	1.61157
															31.6667	2.001		31.6667	1.61157
															31.6833	2.0031		31.6833	1.61157
															31.7	2.001		31.7	1.61157
															31.7167	1.9997		31.7167	1.61157
															31.7333	2.0016		31.7333	1.61157
															31.75	2.0019		31.75	1.61157
															31.7667	2.0035		31.7667	1.61157
															31.7833	2.0025		31.7833	1.61187
															31.8	2.001		31.8	1.61126
															31.8167	2.0004		31.8167	1.61249
															31.8333	2.0031		31.8333	1.61187
															31.85	2.0016		31.85	1.61187
															31.8667	2.0019		31.8667	1.61157
															31.8833	2		31.8833	1.61249
															31.9	1.9994		31.9	1.61187
															31.9167	1.9997		31.9167	1.61157
															31.9333	2		31.9333	1.61187
															31.95	2		31.95	1.61126
															31.9667	2		31.9667	1.61157
															31.9833	1.9994		31.9833	1.61187
															32	1.9994		32	1.61157
															32.0167	2.0022		32.0167	1.61126
															32.0333	2.0016		32.0333	1.61157
															32.05	1.9997		32.05	1.61218
															32.0667	2.0007		32.0667	1.61157
															32.0833	1.9991		32.0833	1.61187
															32.1	2.0022		32.1	1.61187
															32.1167	2.0016		32.1167	1.61218
															32.1333	2.0022		32.1333	1.61126
															32.15	2.0019		32.15	1.61187
															32.1667	1.9991		32.1667	1.61126
															32.1833	1.9994		32.1833	1.61187
															32.2	2.0013		32.2	1.61187
															32.2167	2.001		32.2167	1.61157
															32.2333	1.9985		32.2333	1.61157
															32.25	2.0004		32.25	1.61157
															32.2667	1.9997		32.2667	1.61187
															32.2833	2.0013		32.2833	1.61187
															32.3	2.0025		32.3	1.61187
															32.3167	2.0007		32.3167	1.61187
															32.3333	1.9991		32.3333	1.61187
															32.35	2.0013		32.35	1.61157
															32.3667	2.0007		32.3667	1.61157
															32.3833	2.0016		32.3833	1.61157
															32.4	2.0016		32.4	1.61157
															32.4167	1.9994		32.4167	1.61157
															32.4333	2.0004		32.4333	1.61218
															32.45	2.0013		32.45	1.61126
															32.4667	2.0019		32.4667	1.61157
															32.4833	2.0019		32.4833	1.61218
															32.5	2.001		32.5	1.61187
															32.5167	1.9997		32.5167	1.61157
															32.5333	2.0019		32.5333	1.61218
															32.55	2.0019		32.55	1.61187
															32.5667	2.0025		32.5667	1.61187
															32.5833	2.0016		32.5833	1.61187
															32.6	1.9985		32.6	1.61187
															32.6167	2.0013		32.6167	1.61157
															32.6333	2.0025		32.6333	1.61218
															32.65	2.0025		32.65	1.61187
															32.6667	2.0028		32.6667	1.61187
															32.6833	2.0007		32.6833	1.61218
															32.7	1.9991		32.7	1.61249
															32.7167	2.0022		32.7167	1.61218
															32.7333	2.0022		32.7333	1.61187
															32.75	2.0028		32.75	1.61249
															32.7667	2.0031		32.7667	1.61187
															32.7833	2.0013		32.7833	1.61187
															32.8	2.0025		32.8	1.61187
															32.8167	2.0025		32.8167	1.61187
															32.8333	2.0025		32.8333	1.61218
															32.85	2.0022		32.85	1.61218
															32.8667	2.0007		32.8667	1.61218
															32.8833	2		32.8833	1.61187
															32.9	2.0025		32.9	1.61218
															32.9167	2.0007		32.9167	1.61218
															32.9333	1.9982		32.9333	1.61218
															32.95	2.0004		32.95	1.61218
															32.9667	2.0004		32.9667	1.61187
															32.9833	2.0028		32.9833	1.61218
															33	2.0007		33	1.61187
															33.0167	2.0016		33.0167	1.61249
															33.0333	2.0007		33.0333	1.61187
															33.05	2.0007		33.05	1.61218
															33.0667	2.001		33.0667	1.61249
															33.0833	2.0035		33.0833	1.61187
															33.1	2.0031		33.1	1.61249
															33.1167	2.0004		33.1167	1.61218
															33.1333	2.0022		33.1333	1.61187
															33.15	2.0028		33.15	1.61218
															33.1667	2.0031		33.1667	1.61218
															33.1833	2.0022		33.1833	1.61218
															33.2	2.0016		33.2	1.61187
															33.2167	2.0007		33.2167	1.61187
															33.2333	2.0016		33.2333	1.61157
															33.25	2.0007		33.25	1.61218
															33.2667	2.0007		33.2667	1.61249
															33.2833	2.001		33.2833	1.61249
															33.3	1.9985		33.3	1.61249
[truncated: 58,002 more rows]

## Sheet: Figure S2
Figure S2a	0 MPa		Figure S2a	0.2 MPa		Figure S2a	0.5 MPa		Figure S2a	1.0 MPa		Figure S2c	0 MPa		Figure S2c	0.2 MPa		Figure S2c	0.5 MPa		Figure S2c	1.0 MPa		Figure S2d	0 MPa		Figure S2d	0.2 MPa		Figure S2d	0.5 MPa		Figure S2d	1.0 MPa		Figure S2f	0 MPa		Figure S2f	0.2 MPa		Figure S2f	0.5 MPa		Figure S2f	1.0 MPa		Figure S2g	0 MPa
Current density / A cm-2	Voltage / V		Current density / A cm-2	Voltage / V		Current density / A cm-2	Voltage / V		Current density / A cm-2	Voltage / V		Zreal / Ω cm2	Zimag / Ω cm2		Zreal / Ω cm2	Zimag / Ω cm2		Zreal / Ω cm2	Zimag / Ω cm2		Zreal / Ω cm2	Zimag / Ω cm2		Current density / A cm-2	Voltage / V		Current density / A cm-2	Voltage / V		Current density / A cm-2	Voltage / V		Current density / A cm-2	Voltage / V		Zreal / Ω cm2	Zimag / Ω cm2		Zreal / Ω cm2	Zimag / Ω cm2		Zreal / Ω cm2	Zimag / Ω cm2		Zreal / Ω cm2	Zimag / Ω cm2		Current density / A cm-2	Voltage / V
0	1.1914		0	1.1914		0	1.1914		0	1.1914		-0.06447	-1.99253		-0.15282	-1.97287		0.3624	-1.11706		0.32675	-1.13729		0	1.1		0	1.1		0	1.1003		0	1.1023		0.42	-0.02		0.39667	-0.02627		0.38717	-0.02962		0.36602	-0.03008		0	1.0987
0	1.2001		0	1.2001		0.005	1.2339		0.006	1.2339		0.000614	-1.48231		-0.08056	-1.46209		0.36537	-0.88215		0.3303	-0.89781		0	1.2004		0	1.2001		0.001	1.2001		0	1.2004		0.45337	0.01869		0.41994	0.01114		0.40858	0.00739		0.38712	0.00667		0	1.1998
0	1.25		0.004	1.25		0.008	1.25		0.009	1.25		0.07857	-1.08144		0.00417	-1.06326		0.36847	-0.69531		0.33394	-0.70745		0	1.2503		0.002	1.2503		0.005	1.25		0.006	1.25		0.48401	0.05792		0.44317	0.04066		0.43029	0.03689		0.40853	0.03598		0.006	1.25
0	1.2999		0.01	1.2999		0.014	1.2999		0.02	1.3281		0.16353	-0.77523		0.09432	-0.76125		0.37172	-0.54664		0.33766	-0.5561		0.002	1.3002		0.004	1.3002		0.007	1.3002		0.019	1.2981		0.51461	0.08906		0.46631	0.06387		0.45223	0.06034		0.43019	0.05931		0.012	1.2999
0.003	1.3492		0.015	1.3501		0.026	1.3495		0.027	1.3501		0.24717	-0.54933		0.18084	-0.54057		0.37512	-0.42829		0.34148	-0.43572		0.01	1.348		0.01	1.3504		0.012	1.3504		0.035	1.3501		0.54514	0.11379		0.48935	0.08206		0.47435	0.07893		0.45204	0.07781		0.016	1.3501
0.011	1.4		0.018	1.4		0.043	1.4		0.049	1.3997		0.32167	-0.38801		0.2561	-0.3843		0.37868	-0.33399		0.34538	-0.33995		0.022	1.4004		0.031	1.4004		0.035	1.4		0.065	1.4004		0.57557	0.13347		0.51224	0.09624		0.49657	0.09359		0.47401	0.09242		0.032	1.3954
0.019	1.4435		0.035	1.45		0.07	1.4478		0.074	1.4497		0.38246	-0.27514		0.31621	-0.27562		0.3824	-0.2588		0.34937	-0.26371		0.053	1.45		0.072	1.4506		0.074	1.4497		0.102	1.45		0.60586	0.14921		0.53496	0.10723		0.51884	0.10508		0.49604	0.10389		0.063	1.45
0.044	1.4999		0.072	1.5002		0.133	1.4996		0.143	1.4999		0.42875	-0.19636		0.36112	-0.20003		0.3863	-0.19876		0.35347	-0.20299		0.138	1.498		0.136	1.4989		0.118	1.49		0.164	1.4952		0.63599	0.16189		0.55749	0.11568		0.54109	0.114		0.51808	0.11281		0.093	1.489
0.09	1.5495		0.124	1.5501		0.218	1.5442		0.224	1.5498		0.46235	-0.14046		0.39316	-0.1466		0.39039	-0.15075		0.35766	-0.15457		0.24	1.5501		0.216	1.5495		0.227	1.5501		0.307	1.5501		0.66596	0.17226		0.57979	0.12212		0.56328	0.12086		0.54005	0.11967		0.148	1.547
0.165	1.5947		0.196	1.5997		0.351	1.6		0.327	1.5938		0.48612	-0.09962		0.41539	-0.10779		0.39466	-0.11228		0.36196	-0.11592		0.341	1.5972		0.344	1.5991		0.345	1.5985		0.467	1.5991		0.69574	0.18095		0.60186	0.12699		0.58533	0.12605		0.56191	0.12488		0.19	1.6
0.27	1.6462		0.295	1.6499		0.475	1.6499		0.497	1.6499		0.50288	-0.06865		0.43068	-0.07869		0.39914	-0.08136		0.36637	-0.08502		0.442	1.6499		0.471	1.6502		0.482	1.6496		0.619	1.6496		0.72535	0.18851		0.62367	0.13064		0.60721	0.12992		0.5836	0.12877		0.238	1.6499
0.393	1.7001		0.402	1.6992		0.595	1.6983		0.615	1.6989		0.51496	-0.04421		0.44132	-0.05616		0.40382	-0.05642		0.37088	-0.06027		0.571	1.6936		0.599	1.7001		0.665	1.6992		0.794	1.7005		0.75479	0.1954		0.64522	0.13335		0.62887	0.13275		0.60509	0.13162		0.292	1.7001
0.506	1.7451		0.53	1.7501		0.71	1.7504		0.79	1.7498		0.52407	-0.02416		0.44896	-0.03818		0.40873	-0.03622		0.37552	-0.04038		0.739	1.7501		0.741	1.7479		0.792	1.7504		0.955	1.7494		0.78411	0.20207		0.66651	0.13539		0.65028	0.13479		0.62633	0.13369		0.35	1.7501
0.622	1.7997		0.654	1.8		0.863	1.8		0.999	1.7997		0.53144	-0.00705		0.45477	-0.02341		0.41387	-0.01976		0.38027	-0.02433		0.883	1.8		0.924	1.8		0.959	1.7956		1.135	1.8		0.81332	0.20894		0.68752	0.13696		0.6714	0.13626		0.6473	0.13518		0.397	1.7978
0.786	1.8499		0.774	1.8459		1.012	1.8499		1.184	1.8499		0.53793	0.00815		0.45952	-0.0109		0.41925	-0.00625		0.38516	-0.01133		1.031	1.8502		1.058	1.8505		1.142	1.848		1.29	1.8452		0.84251	0.21642		0.70828	0.13824		0.69223	0.13735		0.66798	0.13629		0.473	1.8496
0.932	1.8998		0.916	1.8921		1.178	1.9007		1.332	1.8998		0.54411	0.02218		0.46376	3.32461e-05		0.42488	0.00495		0.39017	-0.000723393		1.178	1.9001		1.232	1.9001		1.325	1.9001		1.442	1.889		0.87174	0.22493		0.7288	0.13942		0.71275	0.13824		0.68836	0.1372		0.527	1.9001
1.087	1.9451		1.097	1.95		1.301	1.9491		1.506	1.95		0.55042	0.03565		0.46783	0.0099		0.43078	0.01433		0.39533	0.00801		1.318	1.95		1.329	1.9296		1.485	1.95		1.668	1.95		0.90113	0.23494		0.7491	0.14064		0.73298	0.13911		0.70845	0.13808		0.576	1.95
1.265	1.9962		1.23	1.9913		1.441	2.0002		1.706	1.9999		0.55717	0.04904		0.47201	0.01912		0.43696	0.02229		0.40064	0.01528		1.475	2.0002		1.551	1.9999		1.701	1.9999		1.865	1.9999		0.9308	0.24692		0.7692	0.14205		0.75293	0.14012		0.72826	0.13909		0.63	1.9999
1.574	2.1001		1.591	2.1004		1.766	2.0995		2.06	2.0998		0.56462	0.06281		0.47648	0.02804		0.44343	0.02916		0.4061	0.02141		1.77	2.1001		1.868	2.1001		2.09	2.1004		2.257	2.1004		0.96094	0.26144		0.78915	0.14382		0.77263	0.14144		0.74782	0.14041		0.747	2.0982
1.872	2.1974		1.889	2.1999		2.086	2.2002		2.454	2.1863		0.573	0.07735		0.4814	0.03694		0.45021	0.0352		0.41174	0.02669		2.036	2.1751		2.255	2.2002		2.426	2.2002		2.588	2.2002		0.99175	0.27912		0.809	0.14608		0.79213	0.14324		0.76718	0.1422		0.855	2.1946
2.13	2.291		2.248	2.2951		2.463	2.2876		2.873	2.2997		0.58252	0.09306		0.4869	0.04611		0.45732	0.04061		0.41755	0.03132		2.399	2.3003		2.605	2.3003		2.731	2.3003		2.937	2.2923		1.0235	0.30068		0.82881	0.14901		0.81149	0.1457		0.7864	0.14464		0.963	2.2703
												0.59342	0.11032		0.49312	0.05578		0.46477	0.04555		0.42356	0.03549														1.05651	0.32697		0.84867	0.15278		0.83078	0.14901		0.80555	0.14793
												0.60592	0.12952		0.50018	0.06618		0.47257	0.05018		0.42977	0.03936														1.09118	0.35895		0.86865	0.15757		0.85011	0.15338		0.82474	0.15226
												0.6203	0.15111		0.50823	0.07755		0.48076	0.0546		0.43621	0.04304														1.128	0.39778		0.88886	0.1636		0.8696	0.15902		0.84407	0.15787
												0.63685	0.17554		0.51741	0.09013		0.48934	0.05891		0.44289	0.04666														1.16758	0.4448		0.90945	0.17112		0.88938	0.1662		0.86369	0.16501
												0.65593	0.20331		0.52791	0.10417		0.49834	0.06319		0.44985	0.05032														1.21066	0.50159		0.93055	0.18039		0.90963	0.17519		0.88376	0.17395
												0.67791	0.23499		0.5399	0.11994		0.50778	0.06752		0.4571	0.05412														1.25816	0.56998		0.95235	0.19171		0.93053	0.18631		0.90448	0.18502
												0.70326	0.27121		0.55363	0.13773		0.5177	0.07196		0.46468	0.05815														1.31123	0.65215		0.97506	0.20545		0.95231	0.1999		0.92607	0.19857
												0.73249	0.31267		0.56933	0.15784		0.52811	0.07658		0.47262	0.06251														1.37129	0.75061		0.99893	0.22202		0.97525	0.21639		0.94879	0.215
												0.76621	0.36017		0.5873	0.18064		0.53905	0.08144		0.48097	0.06729														1.44012	0.86826		1.02423	0.24187		0.99964	0.23623		0.97297	0.2348
												0.80511	0.41463		0.60787	0.20651		0.55055	0.0866		0.48977	0.07262														1.51994	1.00846		1.05131	0.26556		1.02586	0.25995		0.99894	0.25848
												0.84999	0.47705		0.63141	0.23588		0.56265	0.09214		0.4991	0.0786														1.61356	1.17503		1.08056	0.2937		1.05432	0.28816		1.02714	0.28666
												0.9018	0.5486		0.65836	0.26924		0.57538	0.09813		0.509	0.08537														1.72452	1.37227		1.11244	0.32703		1.0855	0.32155		1.05804	0.32004
												0.96162	0.63058		0.68922	0.30711		0.5888	0.10465		0.51958	0.09308														1.85729	1.6049		1.14749	0.36636		1.11997	0.36093		1.09222	0.35943
												1.0307	0.72446		0.72456	0.35009		0.60296	0.11181		0.53092	0.10191														2.01754	1.87805		1.18635	0.41266		1.15839	0.40721		1.13033	0.40575
												1.1105	0.83189		0.76504	0.39885		0.61791	0.11971		0.54314	0.11204														2.21239	2.197		1.22975	0.46703		1.20154	0.46142		1.17314	0.46005
												1.20272	0.9547		0.81141	0.4541		0.63372	0.12849		0.55637	0.12371														2.45079	2.56692		1.27859	0.53074		1.25032	0.52477		1.22156	0.52353
												1.30932	1.09496		0.86455	0.51663		0.65046	0.13831		0.57078	0.13717														2.74384	2.99236		1.33389	0.60525		1.30578	0.5986		1.27665	0.59757
												1.4326	1.25492		0.92545	0.58732		0.66823	0.14934		0.58656	0.15273														3.10511	3.47644		1.39687	0.69222		1.36917	0.68445		1.33965	0.68372
												1.57521	1.43708		0.99526	0.6671		0.68711	0.16181		0.60395	0.17072														3.55077	4.0198		1.46898	0.79353		1.44195	0.78405		1.41203	0.78373
												1.74025	1.64413		1.07527	0.75698		0.70723	0.17597		0.62321	0.19155														4.09939	4.61913		1.55192	0.91133		1.52585	0.89935		1.49552	0.89959
												1.93132	1.87898		1.16701	0.85799		0.72872	0.19215		0.64468	0.21566														4.77121	5.26538		1.64771	1.04805		1.62288	1.03252		1.59216	1.03348
												2.15258	2.14469		1.27218	0.97125		0.75175	0.2107		0.66876	0.24354														5.58636	5.94187		1.75877	1.20639		1.73545	1.18594		1.70436	1.18784
												2.40886	2.44445		1.39274	1.09786		0.77651	0.23207		0.69595	0.27578														6.56207	6.62284		1.88796	1.38935		1.86639	1.36222		1.83497	1.36533
												2.70574	2.78145		1.53091	1.2389		0.80325	0.2568		0.72683	0.313														7.70849	7.273		2.03868	1.60022		2.01904	1.56418		1.98738	1.56881
															1.68921	1.39539		0.83224	0.28549		0.76211	0.35587														9.02389	7.84931		2.21497	1.84258		2.19735	1.79479		2.16555	1.80132
															1.87045	1.56822		0.86384	0.31891		0.80266	0.40515																	2.42167	2.12021		2.40596	2.05708		2.37419	2.06595
															2.07776	1.75805		0.89849	0.35794		0.84951	0.4616																	2.66447	2.437		2.65032	2.35408		2.61884	2.36582
																		0.93673	0.40361		0.90394	0.52598																	2.95016	2.79685		2.93681	2.6886		2.90593	2.70382
																		0.97927	0.45714		0.96744	0.59902																	3.28667	3.20342		3.27277	3.06305		3.24296	3.08241
																		1.02698	0.51997		1.0418	0.68132																	3.68327	3.65981		3.66665	3.47905		3.6385	3.50331
																		1.08098	0.59373		1.12913	0.7733
																		1.14273	0.68028		1.23182	0.87501
																		1.21412	0.78172		1.35257	0.98601
																		1.29757	0.90029		1.49423	1.10518
																		1.39623	1.03834		1.6597	1.2305
																		1.51415	1.19813		1.8516	1.3589
																		1.65646	1.38156		2.07191	1.48612
																		1.82952	1.58971		2.32148	1.6068
																		2.04099	1.82226		2.59952	1.71474
																		2.29963	2.07656		2.90313	1.80345

## Sheet: Figure S9
Figure S9	CoNi LDH		Figure S9	CoNiS
2 theta / degree	Intensity / a.u.		2 theta / degree	Intensity / a.u.
5	1123		5	1611
5.02046	1115		5.02046	1703
5.04093	1181		5.04093	1699
5.06139	1124		5.06139	1697
5.08186	1083		5.08186	1670
5.10232	1132		5.10232	1634
5.12278	1214		5.12278	1596
5.14325	1176		5.14325	1596
5.16371	1144		5.16371	1645
5.18418	1199		5.18418	1600
5.20464	1153		5.20464	1704
5.2251	1159		5.2251	1650
5.24557	1125		5.24557	1614
5.26603	1182		5.26603	1738
5.2865	1162		5.2865	1623
5.30696	1174		5.30696	1622
5.32742	1178		5.32742	1614
5.34789	1149		5.34789	1673
5.36835	1190		5.36835	1657
5.38882	1250		5.38882	1679
5.40928	1155		5.40928	1609
5.42974	1103		5.42974	1693
5.45021	1147		5.45021	1651
5.47067	1130		5.47067	1724
5.49114	1174		5.49114	1678
5.5116	1152		5.5116	1646
5.53206	1184		5.53206	1649
5.55253	1194		5.55253	1650
5.57299	1215		5.57299	1708
5.59346	1164		5.59346	1598
5.61392	1240		5.61392	1662
5.63438	1193		5.63438	1644
5.65485	1193		5.65485	1589
5.67531	1151		5.67531	1643
5.69578	1212		5.69578	1602
5.71624	1186		5.71624	1660
5.7367	1222		5.7367	1619
5.75717	1186		5.75717	1612
5.77763	1170		5.77763	1617
5.7981	1194		5.7981	1665
5.81856	1230		5.81856	1642
5.83902	1139		5.83902	1695
5.85949	1198		5.85949	1719
5.87995	1180		5.87995	1683
5.90041	1185		5.90041	1650
5.92088	1134		5.92088	1598
5.94134	1173		5.94134	1685
5.96181	1153		5.96181	1629
5.98227	1191		5.98227	1645
6.00274	1177		6.00274	1691
6.0232	1193		6.0232	1587
6.04366	1256		6.04366	1713
6.06413	1252		6.06413	1614
6.08459	1182		6.08459	1656
6.10506	1204		6.10506	1648
6.12552	1197		6.12552	1652
6.14598	1196		6.14598	1631
6.16645	1196		6.16645	1630
6.18691	1254		6.18691	1637
6.20738	1240		6.20738	1687
6.22784	1164		6.22784	1677
6.2483	1120		6.2483	1646
6.26877	1219		6.26877	1638
6.28923	1213		6.28923	1636
6.30969	1166		6.30969	1623
6.33016	1251		6.33016	1683
6.35062	1217		6.35062	1662
6.37109	1211		6.37109	1614
6.39155	1169		6.39155	1647
6.41202	1217		6.41202	1613
6.43248	1212		6.43248	1623
6.45294	1262		6.45294	1628
6.47341	1264		6.47341	1610
6.49387	1166		6.49387	1645
6.51434	1237		6.51434	1652
6.5348	1247		6.5348	1708
6.55526	1219		6.55526	1638
6.57573	1233		6.57573	1601
6.59619	1276		6.59619	1682
6.61665	1234		6.61665	1652
6.63712	1211		6.63712	1659
6.65758	1275		6.65758	1665
6.67805	1198		6.67805	1671
6.69851	1210		6.69851	1649
6.71898	1346		6.71898	1650
6.73944	1277		6.73944	1651
6.7599	1230		6.7599	1631
6.78037	1289		6.78037	1653
6.80083	1187		6.80083	1608
6.8213	1192		6.8213	1635
6.84176	1233		6.84176	1630
6.86222	1245		6.86222	1639
6.88269	1216		6.88269	1632
6.90315	1283		6.90315	1659
6.92361	1162		6.92361	1582
6.94408	1237		6.94408	1602
6.96454	1299		6.96454	1701
6.98501	1330		6.98501	1635
7.00547	1286		7.00547	1683
7.02593	1233		7.02593	1680
7.0464	1238		7.0464	1695
7.06686	1267		7.06686	1644
7.08733	1282		7.08733	1609
7.10779	1302		7.10779	1652
7.12826	1269		7.12826	1647
7.14872	1318		7.14872	1681
7.16918	1283		7.16918	1648
7.18965	1307		7.18965	1594
7.21011	1289		7.21011	1697
7.23058	1290		7.23058	1688
7.25104	1324		7.25104	1657
7.2715	1326		7.2715	1647
7.29197	1216		7.29197	1683
7.31243	1323		7.31243	1719
7.33289	1300		7.33289	1599
7.35336	1267		7.35336	1633
7.37382	1309		7.37382	1562
7.39429	1311		7.39429	1682
7.41475	1297		7.41475	1615
7.43522	1334		7.43522	1679
7.45568	1322		7.45568	1678
7.47614	1309		7.47614	1574
7.49661	1329		7.49661	1658
7.51707	1311		7.51707	1624
7.53754	1267		7.53754	1688
7.558	1316		7.558	1658
7.57846	1309		7.57846	1608
7.59893	1353		7.59893	1704
7.61939	1301		7.61939	1680
7.63985	1408		7.63985	1648
7.66032	1361		7.66032	1631
7.68078	1269		7.68078	1695
7.70125	1369		7.70125	1683
7.72171	1311		7.72171	1631
7.74217	1289		7.74217	1672
7.76264	1336		7.76264	1655
7.7831	1332		7.7831	1684
7.80357	1334		7.80357	1643
7.82403	1307		7.82403	1654
7.8445	1359		7.8445	1665
7.86496	1354		7.86496	1715
7.88542	1362		7.88542	1663
7.90589	1326		7.90589	1650
7.92635	1316		7.92635	1631
7.94682	1418		7.94682	1602
7.96728	1372		7.96728	1664
7.98774	1311		7.98774	1672
8.00821	1320		8.00821	1724
8.02867	1373		8.02867	1704
8.04913	1310		8.04913	1717
8.0696	1433		8.0696	1624
8.09006	1376		8.09006	1730
8.11053	1348		8.11053	1665
8.13099	1310		8.13099	1652
8.15146	1376		8.15146	1697
8.17192	1338		8.17192	1652
8.19238	1327		8.19238	1694
8.21285	1383		8.21285	1738
8.23331	1369		8.23331	1716
8.25377	1436		8.25377	1724
8.27424	1339		8.27424	1671
8.2947	1337		8.2947	1681
8.31517	1299		8.31517	1655
8.33563	1411		8.33563	1732
8.35609	1406		8.35609	1782
8.37656	1436		8.37656	1662
8.39702	1371		8.39702	1705
8.41749	1375		8.41749	1668
8.43795	1364		8.43795	1764
8.45842	1390		8.45842	1794
8.47888	1370		8.47888	1680
8.49934	1345		8.49934	1763
8.51981	1328		8.51981	1770
8.54027	1384		8.54027	1714
8.56073	1423		8.56073	1761
8.5812	1369		8.5812	1692
8.60166	1411		8.60166	1808
8.62213	1440		8.62213	1720
8.64259	1361		8.64259	1785
8.66305	1380		8.66305	1722
8.68352	1388		8.68352	1703
8.70398	1492		8.70398	1681
8.72445	1443		8.72445	1731
8.74491	1372		8.74491	1709
8.76537	1427		8.76537	1688
8.78584	1474		8.78584	1669
8.8063	1399		8.8063	1762
8.82677	1446		8.82677	1740
8.84723	1391		8.84723	1686
8.86769	1459		8.86769	1700
8.88816	1420		8.88816	1722
8.90862	1394		8.90862	1755
8.92909	1396		8.92909	1689
8.94955	1452		8.94955	1715
8.97002	1402		8.97002	1674
8.99048	1419		8.99048	1731
9.01094	1556		9.01094	1748
9.03141	1457		9.03141	1801
9.05187	1506		9.05187	1756
9.07233	1458		9.07233	1716
9.0928	1537		9.0928	1763
9.11326	1474		9.11326	1704
9.13373	1481		9.13373	1767
9.15419	1552		9.15419	1768
9.17465	1490		9.17465	1681
9.19512	1472		9.19512	1714
9.21558	1514		9.21558	1755
9.23605	1494		9.23605	1713
9.25651	1513		9.25651	1714
9.27698	1541		9.27698	1683
9.29744	1529		9.29744	1750
9.3179	1539		9.3179	1726
9.33837	1608		9.33837	1689
9.35883	1639		9.35883	1708
9.37929	1519		9.37929	1767
9.39976	1652		9.39976	1755
9.42022	1576		9.42022	1759
9.44069	1624		9.44069	1747
9.46115	1618		9.46115	1729
9.48161	1664		9.48161	1768
9.50208	1763		9.50208	1751
9.52254	1795		9.52254	1712
9.54301	1760		9.54301	1740
9.56347	1805		9.56347	1826
9.58393	1902		9.58393	1751
9.6044	1866		9.6044	1819
9.62486	1907		9.62486	1717
9.64533	1999		9.64533	1748
9.66579	1993		9.66579	1768
9.68625	2101		9.68625	1720
9.70672	2209		9.70672	1798
9.72718	2376		9.72718	1697
9.74765	2444		9.74765	1819
9.76811	2574		9.76811	1750
9.78857	2721		9.78857	1707
9.80904	2954		9.80904	1798
9.8295	3146		9.8295	1780
9.84997	3465		9.84997	1731
9.87043	3743		9.87043	1704
9.89089	3876		9.89089	1803
9.91136	3687		9.91136	1802
9.93182	3250		9.93182	1761
9.95229	2922		9.95229	1795
9.97275	2551		9.97275	1694
9.99321	2182		9.99321	1858
10.0137	2060		10.0137	1740
10.0341	1870		10.0341	1801
10.0546	1899		10.0546	1843
10.0751	1789		10.0751	1767
10.0955	1741		10.0955	1834
10.116	1642		10.116	1790
10.1365	1697		10.1365	1895
10.1569	1692		10.1569	1757
10.1774	1666		10.1774	1863
10.1979	1579		10.1979	1718
10.2183	1600		10.2183	1802
10.2388	1549		10.2388	1821
10.2592	1614		10.2592	1791
10.2797	1625		10.2797	1807
10.3002	1646		10.3002	1806
10.3206	1548		10.3206	1842
10.3411	1623		10.3411	1770
10.3616	1614		10.3616	1775
10.382	1541		10.382	1765
10.4025	1558		10.4025	1740
10.423	1663		10.423	1814
10.4434	1618		10.4434	1792
10.4639	1660		10.4639	1795
10.4843	1562		10.4843	1794
10.5048	1548		10.5048	1809
10.5253	1576		10.5253	1776
10.5457	1531		10.5457	1831
10.5662	1614		10.5662	1782
10.5867	1552		10.5867	1791
10.6071	1537		10.6071	1916
10.6276	1582		10.6276	1780
10.6481	1572		10.6481	1763
10.6685	1631		10.6685	1861
10.689	1549		10.689	1757
10.7095	1633		10.7095	1847
10.7299	1573		10.7299	1845
10.7504	1595		10.7504	1795
10.7708	1523		10.7708	1813
10.7913	1628		10.7913	1814
10.8118	1634		10.8118	1818
10.8322	1543		10.8322	1774
10.8527	1575		10.8527	1825
10.8732	1492		10.8732	1832
10.8936	1533		10.8936	1781
10.9141	1553		10.9141	1893
10.9345	1666		10.9345	1802
10.955	1589		10.955	1857
10.9755	1592		10.9755	1848
10.996	1559		10.996	1831
11.0164	1601		11.0164	1797
11.0369	1581		11.0369	1777
11.0573	1605		11.0573	1925
11.0778	1606		11.0778	1801
11.0983	1575		11.0983	1812
11.1187	1643		11.1187	1857
11.1392	1595		11.1392	1842
11.1597	1532		11.1597	1825
11.1801	1552		11.1801	1904
11.2006	1655		11.2006	1853
11.221	1589		11.221	1829
11.2415	1606		11.2415	1853
11.262	1594		11.262	1826
11.2824	1553		11.2824	1833
11.3029	1625		11.3029	1846
11.3234	1612		11.3234	1824
11.3438	1621		11.3438	1832
11.3643	1584		11.3643	1817
11.3848	1604		11.3848	1746
11.4052	1662		11.4052	1908
11.4257	1598		11.4257	1842
11.4461	1608		11.4461	1839
11.4666	1631		11.4666	1920
11.4871	1605		11.4871	1890
11.5075	1630		11.5075	1845
11.528	1542		11.528	1766
11.5485	1568		11.5485	1841
11.5689	1648		11.5689	1921
11.5894	1594		11.5894	1872
11.6099	1634		11.6099	1830
11.6303	1639		11.6303	1913
11.6508	1615		11.6508	1843
11.6713	1626		11.6713	1891
11.6917	1708		11.6917	1854
11.7122	1542		11.7122	1902
11.7326	1560		11.7326	1834
11.7531	1638		11.7531	1829
11.7736	1644		11.7736	1870
11.794	1664		11.794	1776
11.8145	1637		11.8145	1801
11.835	1671		11.835	1841
11.8554	1637		11.8554	1839
11.8759	1727		11.8759	1822
11.8964	1510		11.8964	1875
11.9168	1684		11.9168	1855
11.9373	1700		11.9373	1870
11.9578	1590		11.9578	1931
11.9782	1575		11.9782	1857
11.9987	1553		11.9987	1896
12.0191	1642		12.0191	1836
12.0396	1667		12.0396	1845
12.0601	1606		12.0601	1892
12.0805	1659		12.0805	1955
12.101	1676		12.101	1897
12.1215	1652		12.1215	1884
12.1419	1692		12.1419	1845
12.1624	1697		12.1624	1866
12.1829	1629		12.1829	1862
12.2033	1636		12.2033	1979
12.2238	1692		12.2238	1888
12.2442	1637		12.2442	1885
12.2647	1681		12.2647	1944
12.2852	1666		12.2852	1885
12.3056	1695		12.3056	1847
12.3261	1750		12.3261	1830
12.3466	1704		12.3466	1867
12.367	1681		12.367	1934
12.3875	1659		12.3875	1943
12.408	1687		12.408	1830
12.4284	1702		12.4284	1875
12.4489	1657		12.4489	1866
12.4694	1661		12.4694	1898
12.4898	1721		12.4898	1890
12.5103	1701		12.5103	1955
12.5307	1652		12.5307	1897
12.5512	1725		12.5512	1857
12.5717	1630		12.5717	1947
12.5921	1674		12.5921	1851
12.6126	1636		12.6126	1829
12.6331	1685		12.6331	1971
12.6535	1683		12.6535	1879
12.674	1726		12.674	1953
12.6945	1734		12.6945	1878
12.7149	1576		12.7149	1876
12.7354	1661		12.7354	1917
12.7559	1740		12.7559	1967
12.7763	1708		12.7763	1866
12.7968	1663		12.7968	1804
12.8172	1679		12.8172	1897
12.8377	1680		12.8377	1914
12.8582	1744		12.8582	1832
12.8786	1742		12.8786	1792
12.8991	1736		12.8991	1941
12.9196	1772		12.9196	1931
12.94	1666		12.94	1909
12.9605	1664		12.9605	1933
12.9809	1741		12.9809	1828
13.0014	1719		13.0014	1891
13.0219	1780		13.0219	1934
13.0423	1656		13.0423	1875
13.0628	1707		13.0628	1893
13.0833	1754		13.0833	1897
13.1037	1712		13.1037	1963
13.1242	1658		13.1242	1899
13.1447	1681		13.1447	1918
13.1651	1683		13.1651	1965
13.1856	1725		13.1856	1878
13.2061	1676		13.2061	1906
13.2265	1741		13.2265	1965
13.247	1719		13.247	1938
13.2675	1757		13.2675	1953
13.2879	1746		13.2879	1885
13.3084	1720		13.3084	1954
13.3288	1661		13.3288	2016
13.3493	1686		13.3493	1924
13.3698	1803		13.3698	1931
13.3902	1704		13.3902	1972
13.4107	1751		13.4107	1819
13.4312	1660		13.4312	1980
13.4516	1752		13.4516	1923
13.4721	1761		13.4721	1949
13.4925	1711		13.4925	1882
13.513	1727		13.513	1892
13.5335	1755		13.5335	2043
13.5539	1790		13.5539	1943
13.5744	1752		13.5744	1954
13.5949	1791		13.5949	1921
13.6153	1730		13.6153	1929
13.6358	1737		13.6358	1924
13.6563	1790		13.6563	1922
13.6767	1746		13.6767	1960
13.6972	1758		13.6972	2010
13.7177	1778		13.7177	1969
13.7381	1795		13.7381	1893
13.7586	1811		13.7586	1954
13.779	1729		13.779	1918
13.7995	1755		13.7995	1926
13.82	1711		13.82	1983
13.8404	1746		13.8404	1979
13.8609	1748		13.8609	1913
13.8814	1788		13.8814	1984
13.9018	1741		13.9018	1959
13.9223	1731		13.9223	1873
13.9428	1725		13.9428	1887
13.9632	1791		13.9632	1928
13.9837	1775		13.9837	1942
14.0041	1733		14.0041	2024
14.0246	1846		14.0246	1981
14.0451	1790		14.0451	2007
14.0655	1751		14.0655	1900
14.086	1877		14.086	1934
14.1065	1770		14.1065	1951
14.1269	1726		14.1269	1996
14.1474	1781		14.1474	1929
14.1679	1831		14.1679	1948
14.1883	1735		14.1883	2038
14.2088	1828		14.2088	1976
14.2293	1785		14.2293	1947
14.2497	1752		14.2497	1899
14.2702	1786		14.2702	1968
14.2906	1759		14.2906	1911
14.3111	1747		14.3111	1929
14.3316	1846		14.3316	2029
14.352	1794		14.352	1933
14.3725	1800		14.3725	2013
14.393	1807		14.393	1944
14.4134	1758		14.4134	1935
14.4339	1819		14.4339	1978
14.4544	1832		14.4544	2013
14.4748	1834		14.4748	1923
14.4953	1802		14.4953	1914
14.5158	1793		14.5158	1981
14.5362	1797		14.5362	1975
14.5567	1823		14.5567	1913
14.5771	1826		14.5771	2029
14.5976	1787		14.5976	1893
14.6181	1794		14.6181	1981
14.6385	1810		14.6385	1985
14.659	1826		14.659	2055
14.6795	1757		14.6795	1983
14.6999	1822		14.6999	2066
14.7204	1854		14.7204	1960
14.7409	1815		14.7409	1963
14.7613	1774		14.7613	1967
14.7818	1832		14.7818	2030
14.8023	1826		14.8023	1964
14.8227	1780		14.8227	2011
14.8432	1842		14.8432	1903
14.8636	1847		14.8636	1946
14.8841	1800		14.8841	2012
14.9046	1834		14.9046	2008
14.925	1826		14.925	1998
14.9455	1799		14.9455	2004
14.966	1774		14.966	1969
14.9864	1841		14.9864	2108
15.0069	1873		15.0069	2022
15.0274	1771		15.0274	2011
15.0478	1858		15.0478	2037
15.0683	1763		15.0683	2024
15.0887	1803		15.0887	2065
15.1092	1841		15.1092	1976
15.1297	1816		15.1297	2054
15.1501	1787		15.1501	2082
15.1706	1829		15.1706	2054
15.1911	1824		15.1911	2113
15.2115	1811		15.2115	2027
15.232	1847		15.232	2072
15.2525	1808		15.2525	2116
15.2729	1828		15.2729	2079
15.2934	1829		15.2934	2066
15.3139	1872		15.3139	2075
15.3343	1903		15.3343	2082
15.3548	1842		15.3548	2117
15.3752	1761		15.3752	2109
15.3957	1918		15.3957	2137
15.4162	1816		15.4162	2130
15.4366	1869		15.4366	2182
15.4571	1803		15.4571	2167
15.4776	1847		15.4776	2159
15.498	1817		15.498	2255
15.5185	1849		15.5185	2105
15.5389	1898		15.5389	2122
15.5594	1814		15.5594	2125
15.5799	1861		15.5799	2253
15.6003	1920		15.6003	2227
15.6208	1880		15.6208	2085
15.6413	1878		15.6413	2196
15.6617	1778		15.6617	2236
[truncated: 3,632 more rows]

## Sheet: Figure S10
Figure S10a			Figure S10b	Ni 2p									Figure S10b	Co 2p									Figure S10b	S 2p
[truncated: 1,102 more rows]

[truncated: 20 more sheets: Figure S11, Figure S16, Figure S23, Figure S24, Figure S25, Figure S26, Figure S27, Figure S28, Figure S29, Figure S30, Figure S33, Figure S34, Figure S35, Figure S36, Figure S37, Figure S38, Figure S39, Figure S40, Figure S41, Figure S42]
